# Supplementary material for: Small RNA profiling for identification of microRNAs involved in regulation of seed development and lipid biosynthesis in yellowhorn
Source: BMC Plant Biol. 2021 Oct 12;21:464. doi: 10.1186/s12870-021-03239-4 (PMC8513341; doi:10.1186/s12870-021-03239-4)
Supplement: Supplementary file 5 — Additional file 5: Table S5. The novel miRNAs identified in yellowhorn. [file 12870_2021_3239_MOESM5_ESM.xlsx]

## Sheet: Sheet1
Table S5 The novel miRNAs identified in yellowhorn.
miRNA_name	Sequence (mature)	Length	HO40_norm	HO54_norm	HO68_norm	HO81_norm	LO40_norm	LO54_norm	LO68_norm	LO81_norm	Sequence (precursor)	Length of miRNA precursors	dG(kcal/mol)
Xso-miRn01	GATTTTGTCTTTTACTGAATTGTT	24	21.5733	14.2518	4.011	0	3.54422	9.57349	14.9349	0	TGCGGATAAACTTATCTACCTATTTTGCGGATTTTGTCTTTTAGTGAATTGTTAAAATTATCAGTTTAAACTCTTAAAGTTAGGAGTTAATTGAACTTTTGTCTTCTAGTGAACTGTTAAATTAACAATTCAGTAAAAGACAAAATCCGTAAAATAGCCACATAGACTTATCC	173	-65
											GGATAAGTCTATGTGGCTATTTTACGGATTTTGTCTTTTACTGAATTGTTAATTTAACAGTTCACTAGAAGACAAAAGTTCAATTAACTCCTAACTTTAAGAGTTTAAACTGATAATTTTAACAATTCACTAAAAGACAAAATCCGCAAAATAGGTAGATAAGTTTATCC	170	-58.3
Xso-miRn02	CAATTCACTAAAAGACAAAATCCG	24	0	2.43593	0	0	0	0	4.09674	0	TGCGGATAAACTTATCTACCTATTTTGCGGATTTTGTCTTTTAGTGAATTGTTAAAATTATCAGTTTAAACTCTTAAAGTTAGGAGTTAATTGAACTTTTGTCTTCTAGTGAACTGTTAAATTAACAATTCAGTAAAAGACAAAATCCGTAAAATAGCCACATAGACTTATCC	173	-65
											GGATAAGTCTATGTGGCTATTTTACGGATTTTGTCTTTTACTGAATTGTTAATTTAACAGTTCACTAGAAGACAAAAGTTCAATTAACTCCTAACTTTAAGAGTTTAAACTGATAATTTTAACAATTCACTAAAAGACAAAATCCGCAAAATAGGTAGATAAGTTTATCC	170	-58.3
Xso-miRn03	TCAAATTATGTGGTAAGCTGATTT	24	1.39538	8.94581	1.89995	0	0	0	1.48264	0	AAAGAATAATGCTGCACTGCCCAAACATTTGCTCAAATTATGTGGTAAGCTGATTTGTATTTACCATTCATCAACATATCATTCCATAATTAATATGGTTACTACAAATCAGCTTACCACATCATTTGAGAAAATTTTGAGCATTGTAGCATTATTCAAT	160	-71.8
											ATTGAATAATGCTACAATGCTCAAAATTTTCTCAAATGATGTGGTAAGCTGATTTGTAGTAACCATATTAATTATGGAATGATATGTTGATGAATGGTAAATACAAATCAGCTTACCACATAATTTGAGCAAATGTTTGGGCAGTGCAGCATTATTCTTT	160	-74.4
Xso-miRn04	ATCAGCTTACCACATCATTTGAGA	24	74.2099	28.1233	4.2221	0	0	0	4.01797	0	AAAGAATAATGCTGCACTGCCCAAACATTTGCTCAAATTATGTGGTAAGCTGATTTGTATTTACCATTCATCAACATATCATTCCATAATTAATATGGTTACTACAAATCAGCTTACCACATCATTTGAGAAAATTTTGAGCATTGTAGCATTATTCAAT	160	-71.8
Xso-miRn05	AGGATTTGTAAAGGTACAAGTTTG	24	10.8616	0	13.3142	0	0	0	66.0259	0	ACTTTAAGGAGGATTTGTAAAGGTACAAGTTTGGATAAAAGCAAAATAGCACAAAACTCTTGTGTCTCAAAGATATAGAAACTTTGTTTTTATTGGAATTTGTATCGGTACAAATCCTCTCTAACGC	127	-46.1
Xso-miRn06	AATTTGTATCGGTACAAATCCTCT	24	115.645	0	71.0314	51.5036	17.4462	13.9041	432.514	27.7957	ACTTTAAGGAGGATTTGTAAAGGTACAAGTTTGGATAAAAGCAAAATAGCACAAAACTCTTGTGTCTCAAAGATATAGAAACTTTGTTTTTATTGGAATTTGTATCGGTACAAATCCTCTCTAACGC	127	-46.1
Xso-miRn07	GCTACTGTAAGAGTTTTTCTTC	22	0	0	0	0	0	0	0	25.6575	TTTAGCTACTGTAAGAGTTTTTCTTCTTCCTCAACAAAGAAGAACAGCTTCTACAGTAGCTTTT	64	-28.8
Xso-miRn08	GAAGAACAGCTTCTACAGTAGC	22	0	0	0	0	0	0	0	7.8398	TTTAGCTACTGTAAGAGTTTTTCTTCTTCCTCAACAAAGAAGAACAGCTTCTACAGTAGCTTTT	64	-28.8
Xso-miRn09	TAACCTAAATTCAACTCAAATGAT	24	110.197	15.0216	8.02199	6.72941	0	8.87259	30.7705	0	TGCTACACAATTCAAAAATTTAACCTAAATTCAACTCAAATGATGTGGTAAGTGATTTATCCTTATCTTATTGTTCACCACATCATCTCGTGATTTATGTGGTAATGACAAATCATTTGACACCTCATTTGGGTTGATTTTTGGTTAAATTTTCAAGTTGAGTA	164	-56.6
Xso-miRn10	CATTTGGGTTGATTTTTGGTTAAA	24	2.48068	6.49581	5.48873	0	0	0	8.03595	0	TGCTACACAATTCAAAAATTTAACCTAAATTCAACTCAAATGATGTGGTAAGTGATTTATCCTTATCTTATTGTTCACCACATCATCTCGTGATTTATGTGGTAATGACAAATCATTTGACACCTCATTTGGGTTGATTTTTGGTTAAATTTTCAAGTTGAGTA	164	-56.6
Xso-miRn11	AAATGACATGACAAATGATTTGTC	24	7.66705	0	0	0	0	0	9.88184	0	AACTCAAAAATCAATGCAAATGACATGACAAATGATTTGTCATTTTCATATAAATTGGAAAATCACGGAGTGATAAGGTACATGACATGGTAAAGACAAATCACTTGTCACGTCATTTGGATTCACTTTTGAACA	135	-40.8
Xso-miRn12	CAAATCACTTGTCACGTCATTTGG	24	0	0	0	0	0	0	7.70975	0	AACTCAAAAATCAATGCAAATGACATGACAAATGATTTGTCATTTTCATATAAATTGGAAAATCACGGAGTGATAAGGTACATGACATGGTAAAGACAAATCACTTGTCACGTCATTTGGATTCACTTTTGAACA	135	-40.8
Xso-miRn13	ATCCCAACTTATCCCAACCCATGA	24	77.8184	67.0212	30.8213	25.2353	13.8572	21.6944	65.1493	5.70168	TATACCACCTTTTGTATCCCAACTTATCCCAACCCATGATGTTGAAATTGAACTCACATGATATGTGTCAAGTGAATTAAATCATCATTAATGTATATCTATTTACCAATAGTCACATCATAGGTTGGGATAATTTGGGATATA	144	-49.7
Xso-miRn14	ATAGGTTGGGATAATTTGGGATAT	24	152.584	156.215	70.0387	0	44.5979	108.887	180.003	0	TATACCACCTTTTGTATCCCAACTTATCCCAACCCATGATGTTGAAATTGAACTCACATGATATGTGTCAAGTGAATTAAATCATCATTAATGTATATCTATTTACCAATAGTCACATCATAGGTTGGGATAATTTGGGATATA	144	-49.7
Xso-miRn15	GTGGTCAACGTGGTCAAGGGTACT	24	28.5077	8.41815	0	0	1.07413	8.19282	20.8405	0	ATATAGATCTTTTACCCTTCCCACGTTGAAACCACCGTTAACGGTGGTCAACGTGGTCAAGGGTACTTCAGTCTAATA	78	-37.5
Xso-miRn16	TATGCACCCAGTCCATTCAAA	21	6.20169	11.7761	13.3497	8.41177	12.9834	11.0742	6.82017	6.41439	TTTAGAGATGCTTTAATGCTACGTGTGTATGCACCCAGTCCATTCAAATCATGCCTAGTGGCATGGGTAACCAATCACTTTAAGGATCATGATTTGAGTGGTTTGGGTGTATAACACTTGGGCACAATGAAGCTTTTCTCTTTG	144	-64.3
Xso-miRn17	TTTGAGTGGTTTGGGTGTATA	21	0	0	3.37768	0	3.58045	4.40331	18.003	0	TTTAGAGATGCTTTAATGCTACGTGTGTATGCACCCAGTCCATTCAAATCATGCCTAGTGGCATGGGTAACCAATCACTTTAAGGATCATGATTTGAGTGGTTTGGGTGTATAACACTTGGGCACAATGAAGCTTTTCTCTTTG	144	-64.3
Xso-miRn18	TGCACCCACCAACTTGTATCATGC	24	0	17.4575	8.02199	6.72941	0	0	10.7473	0	AACGGAAAGAACTTGAATGGGATGGGTGCAGTGCACCCACCAACTTGTATCATGCCGAGTGGCATAGATAACCAATCACATGGGATTCCATGCCATACAGTATGATATAAGTAGGTGGGTTGCATTGTGCTCGTCCCACGCATGTTTCTCTCCTGT	156	-85.8
Xso-miRn19	ATGATATAAGTAGGTGGGTTGCATT	25	36.7386	38.8954	11.8219	7.57059	0	4.03636	20.1028	9.26522	AACGGAAAGAACTTGAATGGGATGGGTGCAGTGCACCCACCAACTTGTATCATGCCGAGTGGCATAGATAACCAATCACATGGGATTCCATGCCATACAGTATGATATAAGTAGGTGGGTTGCATTGTGCTCGTCCCACGCATGTTTCTCTCCTGT	156	-85.8
Xso-miRn20	TGTGGCTAGTGATGTGTAACTACT	24	0	2.84316	16.4662	0	2.66829	6.60496	29.7845	0	ATATGAGTAGTGCTACTTGCCCACAACTTTCCCAAAATCTTAGCTAAATGATGTGGCTTGTGATGTGTAACTACTATGTGGATCATGGGATGATGTGGTAGTTACACATCACTTGCCACATCATTTGATCAAGGTTTTTGGGCAATATAGTATTACTCAATG	162	-79.9
Xso-miRn21	TAGTTACACATCACTTGCCACATC	24	0	0	7.17757	0	0	0	3.26182	0	ATATGAGTAGTGCTACTTGCCCACAACTTTCCCAAAATCTTAGCTAAATGATGTGGCTTGTGATGTGTAACTACTATGTGGATCATGGGATGATGTGGTAGTTACACATCACTTGCCACATCATTTGATCAAGGTTTTTGGGCAATATAGTATTACTCAATG	162	-79.9
Xso-miRn22	TCAATGGACTCGATGGAGACC	21	0	1.32681	0	0	0	0	0	7.59514	AGAGGTGGAGACCCAGCCAGGTCTCCATCGAGTCCATTGATGGACTCAATGGACACCTAGCTAGGTCTCCGTCGACTCCATCAATGGACTCGATGGAGACCCAGTTGGGTTTCCACTGCC	120	-89.6
											CAGTCAATGGAGACCTAGCTTAGGTCTCCATCGATATGGCAGTGGAAACCCAACTGGGTCTCCATCGAGTCCATTGATGGAGTCGACGGAGACCTAGCTAGGTGTCCATTGAGTCCATCAATGGACTCGATGGAGACCTGGCTGGGTCTCCACCTCTGTCGATGGAGACCCAGTTGAATCTCCATCGAGTT	191	-130.1
Xso-miRn23	CCCGGGCCACTACCATCAAGTCAT	24	16.4432	27.4764	151.619	170.037	34.6259	168.777	292.826	126.019	ATGCCCGGGCCACTACCATCAAGTCATGTGGTTTGAGTATTTCATGTGATTGGATACTCATGATACATGGCGTGATGTTAGTGGTCCGGACGTATGTGTCCAGTGCACTAAAGAATC	117	-53.4
Xso-miRn24	GGCGTGATGTTAGTGGTCCGGACG	24	895.564	94.5257	93.0928	56.2456	327.69	148.326	181.418	37.9525	ATGCCCGGGCCACTACCATCAAGTCATGTGGTTTGAGTATTTCATGTGATTGGATACTCATGATACATGGCGTGATGTTAGTGGTCCGGACGTATGTGTCCAGTGCACTAAAGAATC	117	-56.6
Xso-miRn25	TGGCGTGGGTGGATAGGGAAG	21	20.4555	5.87586	23.3635	47.3747	27.2242	15.5224	4.52022	6.41439	AATGGGGAAAATGGAGAGGGAGTTCAAGGATTTTGGGATGGTTTTGGCGTGGGTGGATAGGGAAGATAACCAGTAGTATATTCTTACTAGTTTATTTTATCTTCCCTATTCCACCCATGCCATAATTTTCCCATTATTCCTCCCTCTCCTCATTTATTTCCCTGAT	166	-87.8
Xso-miRn26	CTCTTCCCTATTCCACCCATGCC	23	723.896	452.71	151.809	172.485	254.928	129.887	207.285	61.6508	AATGGGGAAAATGGAGAGGGAGTTCAAGGATTTTGGGATGGTTTTGGCGTGGGTGGATAGGGAAGATAACCAGTAGTATATTCTTACTAGTTTATTTTATCTTCCCTATTCCACCCATGCCATAATTTTCCCATTATTCCTCCCTCTCCTCATTTATTTCCCTGAT	166	-87.8
Xso-miRn27	TGAACCACATTTACCCTCAAG	21	39.7933	40.8558	3.79989	19.1191	21.3506	29.5744	92.0779	66.4609	TCAGTTGAACACGGAACTAAATTTTGAACCACATTTACCCTCAAGGCGATGACAAAAGCTGGATTAGGAAGAGGTAGGTTGAAGAGGGTTTTCTCGTTGCCTTGAAGGTAAATTTGGTTCAAACTTTAATTTCGTGTTAATGCAAA	146	-57.7
Xso-miRn28	TGAAGGTAAATTTGGTTCAAA	21	0	1.7059	0	0	0	0	23.0737	10.6906	TCAGTTGAACACGGAACTAAATTTTGAACCACATTTACCCTCAAGGCGATGACAAAAGCTGGATTAGGAAGAGGTAGGTTGAAGAGGGTTTTCTCGTTGCCTTGAAGGTAAATTTGGTTCAAACTTTAATTTCGTGTTAATGCAAA	146	-57.7
Xso-miRn29	AATTTCCATTTAGAAAATGACACG	24	14.2913	0	0	0	0	0	0	0	TATGTAGCAGAAAATCTTAGGTGGGATGGTCTCCCTATGAAATTTCCATTTAGAAAATGACACGTGGCATAAGATAATATATGATTAGTTGGAGGTGTCACGTGTCGTTTTATGAGTGGAAGTCTTATGGTGAGAGCATTCCATTCAAGGTTTTCTCCCTATGTA	165	-78.5
Xso-miRn30	ACGTGTCGTTTTATGAGTGGAAGT	24	352.605	68.5644	19.57	8.41177	43.8115	21.3064	67.0601	6.41439	TATGTAGCAGAAAATCTTAGGTGGGATGGTCTCCCTATGAAATTTCCATTTAGAAAATGACACGTGGCATAAGATAATATATGATTAGTTGGAGGTGTCACGTGTCGTTTTATGAGTGGAAGTCTTATGGTGAGAGCATTCCATTCAAGGTTTTCTCCCTATGTA	165	-78.5
Xso-miRn31	TAAACTCTCTCTCCCAGAGGCT	22	0	5.95532	14.4261	24.7777	0	0	7.70975	0	CAAATGTACAAAGTGGTTTTTGGAGACTCAACTTCTGCTAAACTCTCTCTCCCAGAGGCTTTTTCGCGCTTGTTTCGAACAAGAAGAAGATATAGGGAAGTCTCTGGTGGGAGAGTTTACCTGAAGTTTGGTTCTCTTCTAACAAAGTATATGTT	155	-55.6
Xso-miRn32	TCTCTGGTGGGAGAGTTTACC	21	0	0	3.79989	0	0	0	0	0	CAAATGTACAAAGTGGTTTTTGGAGACTCAACTTCTGCTAAACTCTCTCTCCCAGAGGCTTTTTCGCGCTTGTTTCGAACAAGAAGAAGATATAGGGAAGTCTCTGGTGGGAGAGTTTACCTGAAGTTTGGTTCTCTTCTAACAAAGTATATGTT	155	-55.6
Xso-miRn33	CTGTGGGAGGATTGGACAGAAC	22	6.9769	3.91193	3.06831	0	14.0543	12.8561	14.2297	0	GAGAGAGAGCAGGAAAAGGAAAGAGTTGCTGGAAATTAGGGGTGTGGGAGGATTGGACAGAACAAAAATACTTTTGTTTTTATAAACGTGTATGTATCTTCAAATTTTGGTTTTAAAGAGTTCTTTCCGATGCCTCCCATACCGTTGGATTCCAGCTCTTTCTTCCTCTTCCAAACCTCTTATT	184	-70.6
Xso-miRn34	CTCTTTCCGATGCCTCCCATACC	23	453.982	146.421	57.9848	55.5569	134.953	44.231	188.046	39.5568	GAGAGAGAGCAGGAAAAGGAAAGAGTTGCTGGAAATTAGGGGTGTGGGAGGATTGGACAGAACAAAAATACTTTTGTTTTTATAAACGTGTATGTATCTTCAAATTTTGGTTTTAAAGAGTTCTTTCCGATGCCTCCCATACCGTTGGATTCCAGCTCTTTCTTCCTCTTCCAAACCTCTTATT	184	-70.6
Xso-miRn35	AGATGATGTGGTATATGAGTTGTA	24	49.4795	8.11977	0	0	1.90957	0	4.52022	0	TATTTGTGTAAATTCGTGCCCAGATGATGTGGTATATGAGTTGTAACTAACATATCATCCACTACATCATTTCAAGATTAACATGGTGGTTACAATTTATCTGCCACATTATTTGAGGATGAATTTGGGCAGTCT	135	-48.7
Xso-miRn36	ACTTATCTGCCACATTATTTGAGG	24	9.58381	0	0	0	0	0	0	0	TATTTGTGTAAATTCGTGCCCAGATGATGTGGTATATGAGTTGTAACTAACATATCATCCACTACATCATTTCAAGATTAACATGGTGGTTACAATTTATCTGCCACATTATTTGAGGATGAATTTGGGCAGTCT	135	-48.7
Xso-miRn37	ACAGTGAGTACCGCGACCCTTTGT	24	10.8616	0	0	0	0	0	0	0	GGTTTTCGCGGACAGTGAGTACCGCGACCCTTTGTCGCGACTCACGGTCGCGACATAGGGGTCACGACACTCACTGTTTTGGCTGCGAAATTT	93	-54.4
											GGTTTTCGTGGACAGTGAGTACCGCGACCCTTTGTCGCGACTCACGGTCGCGACATAGGGGTCACGACACTCACTGTTTTGGCTGCGAAATTT	93	-51.9
Xso-miRn38	CTCTTGCATCATGCTATGGGCAT	23	10.0915	9.12253	8.86641	19.1191	0	7.25434	22.2508	0	GTATGTATATATATTGAGAGAAACTTTAGTGTGCTTGGGGTACATTGCGCCTTCCTCTTGCATCATGCTATGGGCATGAGATTATGCCGTTACATGTGATCTGTTACTCATGCCACATGGCGTGATGTGAGTGGGAGGCACATCTTACGTTGGGTACACTGAAGTACTTTTAGTATATGTACGATC	186	-94.1
Xso-miRn39	GCCACATGGCGTGATGTGAGTGGG	24	529.157	133.775	150.952	111.803	106.179	165.644	285.863	91.6736	GTATGTATATATATTGAGAGAAACTTTAGTGTGCTTGGGGTACATTGCGCCTTCCTCTTGCATCATGCTATGGGCATGAGATTATGCCGTTACATGTGATCTGTTACTCATGCCACATGGCGTGATGTGAGTGGGAGGCACATCTTACGTTGGGTACACTGAAGTACTTTTAGTATATGTACGATC	186	-94.1
Xso-miRn40	TGTGGCCAGTGATTTGTTCTTTCC	24	0	5.17025	0	0	0	0	9.58531	0	AATCAACCCAAATGATGTGGCCAGTGATTTGTTCTTTCCATGTCACTCACCACATAACCCCATGAAAACATCACTCCATGAATTATATGGTAAGGACAAATCACTTGCCACATCATTTGGGTTGTAT	127	-58.6
Xso-miRn41	TAAGGACAAATCACTTGCCACATC	24	7.66705	8.5808	3.37768	0	0	0	14.517	0	AATCAACCCAAATGATGTGGCCAGTGATTTGTTCTTTCCATGTCACTCACCACATAACCCCATGAAAACATCACTCCATGAATTATATGGTAAGGACAAATCACTTGCCACATCATTTGGGTTGTAT	127	-58.6
Xso-miRn42	TGCTTGGACAGAGAAATCACGG	22	199.367	185.185	128.884	141.283	217.672	248.536	373.33	105.883	TGCGGTCCATTGATTTTGCTTGGACAGAGAAATCACGGTCATGATTTCGAGTTTCTGGTGTTGTCTGCTAATAGTTTCTCCATCTACCGTGATTTCCTGTCCAAACAGAAGCACTGGACTCTG	123	-50
Xso-miRn43	ACCGTGATTTCCTGTCCAAAC	21	80.7981	32.3764	73.3136	15.1412	98.7777	74.9563	103.272	24.589	TGCGGTCCATTGATTTTGCTTGGACAGAGAAATCACGGTCATGATTTCGAGTTTCTGGTGTTGTCTGCTAATAGTTTCTCCATCTACCGTGATTTCCTGTCCAAACAGAAGCACTGGACTCTG	123	-50
Xso-miRn44	ATCTCCCACCCTGATGTTGCCATG	24	1177.98	762.006	1393.61	859.627	230.988	740.68	1697.02	468.886	CCTATGTATGGTGCATCTCCCACCCTGATGTTGCCATGTGGAAAATTTTGCCACGTGGCAAAATCATAGTGGGAGATGCACCGTGCATCAT	91	-60.9
Xso-miRn45	ACGTGGCAAAATCATAGTGGGAGA	24	1057.32	467.962	287.29	33.6471	31.3801	169.54	819.746	64.1439	CCTATGTATGGTGCATCTCCCACCCTGATGTTGCCATGTGGAAAATTTTGCCACGTGGCAAAATCATAGTGGGAGATGCACCGTGCATCAT	91	-60.9
Xso-miRn46	CATTCCAACTTATGATGTTGCAAT	24	0	0	0	0	0	2.93554	0	0	AGAGTAATATTAGACATCCAGCCTGTTACCTAACTTGCATTCCAACTTATGATGTTGCAATTGGTAAATGGATATACATTAAAGAAATTCACTTGCCACATGTCATGTGAGTCAATTGCCACATCATAGGTTGGGATCCAAGTGGGATACAACGGTGGGATGTCTAGCATTACACT	176	-73.9
Xso-miRn47	TGCCACATCATAGGTTGGGATCC	23	77.7709	49.0782	6.33315	13.4588	8.2052	31.1716	75.3277	0	AGAGTAATATTAGACATCCAGCCTGTTACCTAACTTGCATTCCAACTTATGATGTTGCAATTGGTAAATGGATATACATTAAAGAAATTCACTTGCCACATGTCATGTGAGTCAATTGCCACATCATAGGTTGGGATCCAAGTGGGATACAACGGTGGGATGTCTAGCATTACACT	176	-73.9
Xso-miRn48	GTATACAACTCACATGCCACATCA	24	6.38921	0	0	0	0	0	0	0	TGTAGTAATGCTAGACTGTCTAAAAATTATTTGCTCAAAATCATGTCCAAATGATGTGGCAATTGAGTTGTAATTAACACATTATCCATTACATCATCTCATGATTTACATGGTGTATACAACTCACATGCCACATCATTTGAGCGTGATTTTAGGCAAATAAGTTGGTCACTCTAGCATTCTTCT	186	-78.1
											ATGATGTGGCAAATGAATTGTAATTAACACATTATCCATTACATCATCTCATGATTTACATGGTGTATACAACTCACATGCCACATCATTTGA	93	-26.9
Xso-miRn49	AAATGATGTGGCACATGAGTT	21	16.0018	29.7656	16.5163	15.6388	8.12421	31.4857	31.6184	46.3488	TGACCGAAATCATACCCAAATGATGTGGCACATGAGTTATAGCCATCATGTAAATCATGAGATGATGTGGTGGGCGATGCTTTAGTTAAAACTCATTTGCCATATCATTTGAGTATGATTTTGGGCA	127	-57.1
Xso-miRn50	CATTTATTCGAGAAATTGGTGGGA	24	0	0	0	0	0	0	3.74275	0	CCTTTTGTTGTTGTTGGGGGCCACCATTTATTAGAGAAATTGGTGGGAAAAGTGGGGGCTCATCAATTAACATATTTTTGATGAGCTTCCACTTTCTATTGATGAACCTCCACTTATCCCACCAATTTCTCGAATAAATGGTGAGCCCTCAAAAACAACAAAACG	165	-92.1
Xso-miRn51	ATCATTTGGGTATGATTTTGGACA	24	46.952	14.102	3.58879	0	2.38696	5.6876	18.8315	0	ACCCCATATTATTTGCCCAAAATTATGACAAATGAATGTAACTACCACATCATCTCATGATTTATATTGAGATTACAACTCAAGTGTCACATCATTTGGGTATAATTTTGGACAAATAATTTTTGGCAG	129	-34.1
Xso-miRn52	TATATGTTAAAAATCGGGT	19	0	0	0	8.41177	4.78246	0	0	0	TTTTTTTTTATATTTGTTAAAAATCGGGTTGGAAATTCGGGTTCACCAAATAACCCGAACCAATCCGATTTTTTTCGGATTGTAAAAAAGTA	92	-36.2
Xso-miRn53	AACTTAATTCTTGATTTGTGTGTG	24	12.0082	0	0	0	0	0	0	0	TCAGGAACTTAATTCTTGATTTGTGTGGGGGGTCCACATAACTTGATTTCTAACCGTTTTTAGTAAAAACTATAACCACAAATCATGAATTAAGTTCCATT	101	-34.5
Xso-miRn54	TTCATCAATTGCCACCTCAGCTGC	24	0	19.6244	19.2251	66.6448	0	8.07273	45.9602	13.8094	ATAGCAGCTGAGGTGGCAATTAATGTATGGACACACATGGTAAGTGAGATAAATCATCATTAATGTGAATTTATTCATCAATTGCCACCTCAGTTGCCAC	100	-45.1
Xso-miRn55	TCTTCCCTATCCACCCACGCC	21	0	1.89544	0	0	0	0	0	0	TAATGGGAAAATTATGGCATGGGTGGAATAGGGAAGATAAAATAAACTAGTAAGAATATACTACTGGTTATCTTCCCTATCCACCCACGCCAAAACCATCCCAAAA	106	-50.8
Xso-miRn56	AAACGTACGGAATCCCGCACC	21	18.5244	4.76426	0	0	52.9342	3.48595	1.48264	0	ATTAGGTGCGGGATCCCGTACGTTTTTTCGTACGGGATTCGACTTTGTATATTATAGAGTTCACTCTGTAATGTTACAAAATTTCTCTCTAACAGGAACCCGTATAGAAAAACGTGCGGAATCCCGCACCTCAT	134	-69.5
Xso-miRn57	ACCCTCATTGGCTTCGCCTCTGGT	24	249.852	72.8945	157.011	20.1882	184.99	78.8555	144.886	0	CAAAGGATCAAGGGAAGCAAGTGAGTCTACTTGACCCTCATTGGCTTCGCCTCTGGTTAATAATCTTTAATCAAGGATGGAGCTAAATAGGGTCGAGTGGATATACATATCTCCATTGATTCTATC	126	-56.6
Xso-miRn58	ACACACAAATCAAGAATTAAGTT	23	0	6.38821	0	0	0	0	0	0	AATGGAACTTAATTCATGATTTGTGGTTATAGTTTTTACTAAAAACGGTTAGAAATCAAGTTATGTGGACCCCCCACACAAATCAAGAATTAAGTTCCTGA	101	-32.1
Xso-miRn59	AAATGATGTGGCTAGTGATGT	21	0	0	0	0	2.66829	0	0	0	ATTGAGTAATACTATATTGCCCAAAAACCTTGATCAAATGATGTGGCAAGTGATGTGTAACTACCACATCATCCCATGATCCACATAGTAGTTACACATCACAAGCCACATCATTTAGCTAAGATTTTGGGAAAGTTGTGGGCAAGTAGCACTACTCATA	160	-65.9
Xso-miRn60	TGTAGAATGTTCAAGACT	18	0	7.39221	3.79989	15.2952	18.0791	0	4.01797	7.1271	TCCTAGAGAAGTCTAGATCTTGGGACATTCTAGAATGTTGTGGAGACTTGTAGGATGTTCAAGACTTGGAATTCTCTAGAA	81	-33.9
Xso-miRn61	AAATGCTATAGTTGTGGATTTATA	24	10.8616	0	0	0	0	0	0	0	GAGGTTTTAAATGCTATAGTTGTGGATTTATATTGATATTATTTATTGAAACATTAAAGCAGCAAAGTGCTAAGAAATCTAGCTCTGAGGAGGGAGTTGCTATAATATTAAAATGGTATGTATATGAATCCACAATTTTAGTGTTTAAAATT	152	-45.7
Xso-miRn62	TTATGCTGATCTTTGCCCTGACCT	24	19.9479	4.76426	0	0	1.90957	5.13719	8.67163	0	TCTTATGCTGATCTTTGCCCTGACCTTAACAAATCTGGTGACGTTTATAGTTGGGATTTATTGCTTTTATTTTTTTCATTTTCATTATTTTTAAATGAAGTGTATTATCTATAAGTGTTTGAGGTCAGGATAAAGATCAACATATG	146	-40.3
Xso-miRn63	TACAACGGTGGATGACTGAATAGG	24	0	1.51635	0	0	0	0	5.52471	0	ACTGGAGCTGCAGGAAAATACAACGGTGGATGACTGAATAGGAAGTCGAAGTTTGCCAGGCCAAGTAATCATCCATGAAAAGTGTGTATTTTCCTGTATCTTCCTATTCAGCCATCCATCGCTGTATTATTTTCCTGTATCTTCCTA	147	-56.9
Xso-miRn64	TTACAAATCAATTGCCACATCATT	24	4.96135	0	3.37768	0	0	0	0	0	AACTTATTTGCCTAAAATCACGCTCAAATGATGTGGCATGTGAGTTGTATACACCATGTAAATCATGAGATGATGTAATGGATAATGTGTTAATTACAACTCAATTGCCACATCATTTGGACATGATTTTGAGCAAATAATTT	143	-57.2
Xso-miRn65	GTAAAAGCGCTGTCAAACAGGACC	24	19.0926	0	0	0	0	0	0	0	CTCTTAGGGCTTGTTTGGCAGGCTTTTTGAGTGTAAAAACTCTTTTGTGAGCGTTTGAATTTTCTAAAAGAAGAGCTTTTAAGAAGCCAAAAGTCCAAAGTAAAAGCTCTGTCAAACAGGACCTTAATCT	130	-42.7
Xso-miRn66	AATTCGGGATTCTGCACTTGAGAA	24	0	4.46587	0	0	0	0	5.02247	0	AATTTCTCAAATGCGAGATCTCGGATTTTTGAAATCTTGTCTTTAGGAATTTCAAGTTTAGTAAACTTGAAATTAAAAAAGTTCGCGAAAGACAAAATCTCAGAAATTCGGGATTCTGCACTTGAGAAGCT	131	-51.6
Xso-miRn67	TAAACCCCCAAAACGGCGTCGTTT	24	25.5568	0	4.2221	0	0	0	0	0	GAAGAAGAAGAAAAGAAAATAAAATTAAAACATAAAGCCTATAATGATGCTGTTTTAGGGGTTTAATTTAAACCCCCAAAATGGCACCATTTTGGGGGTACTGTTTAAAAAAAAAAAAATTAAACCCCCAAAACGGCGTCGTTTTGGAGGTTAGGTTTTAAAAAAAATTTCTTTCTTCTTCTTCTTC	187	-83.1
Xso-miRn68	ACTTTCGAAGTTGCGATCAAGACC	24	40.901	9.74372	0	0	2.86436	0	9.19797	0	CTTGGCCGAAGCTTTGAAGGTCTTGATTGAAGCTTTGAAAGTCTTGACAAGTCATGTCACAACCCTATCAAGACTTTCGAAGTTGCGATCAAGACCTTTAAAGCTTCGATTGCTTCG	117	-60.9
Xso-miRn69	TTTATTGACAAAGACCTCCCCTCC	24	238.303	150.5	102.775	273.615	9.79935	52.5862	190.32	40.403	ATAGACGGAGTCAACTTTTGAGTTTATTAACAAAGATCTCCCTTTCGTTAGTCAACTTTTGGGTTTATTGACAAATACCTCCCCTCCCGTTAGTCAACTTTTGGATTTTTTGACAAAGACCTCTCCTGAACAGGGGAGGTGTTTTTTCAAATTTTATCACATTTTACTAAGAGTAGGGGGGAGGTGTTTGTTAATAAACGAT	202	-72.9
Xso-miRn70	CAACCCAACACAACCCAACCCAAT	24	47.8728	17.9198	4.2221	0	4.05784	3.30248	9.17387	0	CGTTTTCGGGTTGAAGGTCAACCCAACCCAACCCAACCCAATAAAAATAGGGTTGGAAAAAATTCAACCAACCCAACCCAACCCAATATTGGTCGGGTTGGGTTGGGTTGGGTTGATAGGATTGACTTAAAATAA	135	-67.4
Xso-miRn71	ATTGAAAGGTTCTCATTATAATAT	24	12.3746	0	0	0	0	0	0	0	AAATTTTCAAGTCAGCACCCCTTAGTGTTTTATAATGAGCACTTTCCAATTCAAAGATGGTTGTTAAAAGGCTTTTTTTATTAAATCTAATTGATCCAAGGGCTTGGATTGAAAGGTTCTCATTATAATATACTAATGAGGCGCTAACTTGAAGAGTA	158	-48.5
Xso-miRn72	GGAGTGACACCTGAGAACACAAG	23	0	3.98042	142.443	0	0	19.4479	35.6484	29.9793	GACCCCAGAGGAGTGACACCTGAGAACACAAGGGGCGTTGGCTTTTGTTTGCAGCTAATGCTCTTTGTGTTCTCAGGTCACCCCTTTGGGCCT	93	-60.3
Xso-miRn73	CGGATCAGGTCTGAGTCTTCG	21	0	0	0	0	0	0	0	44.4114	CTAGACGCGAAGCTTAGACTTATCCGATTTAGGGTTTCGTTTGATCTCATCGGACTCTTCCAGATCGCAAACCCTAATCCTCGGATCAGGTCTGAGTCTTCGGTTGTT	108	-46
Xso-miRn74	AATCGTTCATGTTAGAGTCTTGACG	25	7.02813	0	0	0	0	0	0	0	GTTATGTGTAGGAAGTCTTAAACATCGTTGTTATAGTTTTAATCGTTCATGTTAGAGTCTTGACGAGTTTTATGATATGATCAAGACTCGTTAAGATTAACATGGATGATTAAGACTCTAAGAACTTCCAAGACTTCCCGCATGTTGT	148	-63.8
Xso-miRn75	AGTCTAGGTCGCACGACGGTAGCC	24	82.037	11.424	0	0	0	0	0	0	TTGTAGAGTCTAGGTCGCACGACAGTAGCCAAGACGTATAGGTCGCACGACCTTCTTAACAGTCTTGGGAGCTGATATCAGGTCGTGCCAAGTCTTTGATCTAGGTTATAATACTAACCATTGGCTACTGTCGTTCGACTTGTAGGTCTG	150	-62.8
Xso-miRn76	TGGATCTCCACCAAGAACATC	21	2.48068	8.0134	0	0	0	0	3.55835	0	TTAGATCTCCACCAAGAACATCAAGATAAAAATAAAATAAAAAATTTGCAAATCTATATACCTGCTTCATCGGCGATGGAGCAGATCTGTAGATCTGCAAAAAATTTTTTTTTTTGCCTTGGTGTTCTTGCTGTAGATCCAG	142	-56
Xso-miRn77	ATCTGCCATAGGAAAAGAGAGAGT	24	47.8541	127.495	5.91094	29.2509	0	61.9391	67.3029	0	TTATCTGCCATAGGAAAAGAGAGAGTGAGGTCCCTACACTCATCCAGACATATATATATATATATGGTGCTGGCCTATTAGGTTCCATAACCTTCTGATATTCTGGATAAGAGTATGGTCAACTCTCTCTCTTTTTCTATAACAGA	146	-50.1
Xso-miRn78	AAATGATGTGGTATGTGAGTTGTT	24	13.6899	10.4249	0	0	0	6.64981	0	0	TCAAATGAGAATATATAGATATTAGAGTGCCGAAAATTTCTGCTCAAATGATGTGGTATGTGAGTTGTAACTAACACATCACTCAGCACATCATCTCATGATTTACAAGGTGTTGACAACTCACGTGCCACATCATTTGGGCAAAGCTTTCAAGCAATATATATATATATATGTACATTATA	182	-65.2
Xso-miRn79	GTTCGGTTCGGTTCGAGTTTGCCC	24	3.1946	0	0	0	0	0	0	0	CAAAACCGTATGAACCGAATCGAATCGAACCGTATTTTTTTGGTTCGGTTCGGTTCGAGTTTGCCCTCCTATTCGGTTCGG	81	-32.5
Xso-miRn80	TTGGTGTTCTTGGTGGAGATC	21	5.11136	15.8079	17.3816	0	0	0	16.6353	0	ATCTGGATCTACAGCAAGAACACCAAGGCAAAAAAAAAAATTTTTTGCAGATCTACAGATCTGCTCCATCGCCGATGAAGCAGGTATATAGATTTGCAAATTTTTTATTTTATTTTTATCTTGATGTTCTTGGTGGAGATCTAAT	145	-58
Xso-miRn81	TGTCACATGACATGATATGAGTGG	24	26.6471	14.0763	20.6883	0	0	14.0969	54.9339	0	AACAAACTTGGGTGGGACGAGGTCAGTGCATCCGCCCCACTTAAATCAAACCATGTGCTATATGGGAATTACACATATGTAAATGAATACGTATGTCACATGGCATGATATGAGTGGGGTGAGCACGCTGCGTCCGTCCCAACAAAGTTTCTC	153	-66.2
Xso-miRn82	AAAAAACGTACGGGATCCCGCACC	24	364.252	191.579	157.279	122.279	135.672	52.2945	162.843	45.4364	ATGAGGTGCGGGATTCCGCACGTTTTTCTATACGGGTTCCTGTTAGAGAGAAATTTTGTAACATTACAGAGTGAACTCTATAATATACAAAGTCGAATCCCGTACGAAAAAACGTACGGGATCCCGCACCTAAT	134	-60.4
Xso-miRn83	GTTTTGGGAGCCTATTAAAAGCC	23	5.75029	7.76882	0	0	0	4.03636	24.169	0	CCTTTTAATAGGCTTCCAAAACCTTTCTCAAGAGAATAAATATTAGGCTCTTCGAGAAGAATTTGAAATATATAGATATTTAGAGAGGTTATGGGAGCCTATTTAAAGGCAGCTGGAGAGGTTTTGGGAGCCTATTAAAAGCCA	144	-55
Xso-miRn84	GGGCTTCTTTCCTCTGGCAGG	21	1495.36	1335.49	708.813	0	515.544	308.231	214.782	86.4168	CGGTAAGCGAACTAGTTGTAGGGCTTCTTTCCTCTGGCAGGTAGTTATATATAGTCATAGATCATTGATTTTTTCTTCATATATATGTTAATGGCCTGCCAAAGGAGAGTTGCCCTGCAACTGCTTCAGCTTAGTT	136	-60.8
Xso-miRn85	AGATTTGTTGAATTACACTCGAAA	24	26.7409	0	0	0	0	0	0	0	TAACTGAGATTTGTTGAATTACACTCGAAATTATAGTTTGTAGAAACTCACGCTAAACGGCCCGAGCCTCCCCGGTTTGCAATCCATGGTGGATCCATTAATAAGTTTCTACAAACTTTGATCCGAAGTGTAATTCAACAAATCTCGGAT	150	-64
Xso-miRn86	AAGAGACTCTTCTGGGTGTTG	21	0	0.852948	0	0	0	0	0	3.56355	CTATGAATCGCTAAGAGACTCTTCTGGGTGTTGTTGTGGAGTTCAGTTTTCCAGGAAAGAGCATAGGAACTGGTTTCTTTTTCTTTTTTTTTAATTGCGGGGGAACTGAACTCCACAACAACACCCAAAAAGTCTCCTTGCGATTCACAC	150	-77.8
Xso-miRn87	TGTTGTGGCAAGCTGATT	18	0	0	0	0	7.64682	2.93554	16.9374	20.6686	GCGAAATGATGTGGCAAGCTGATTTGTAGCAACCACATTGATAGTAAGATGTTGCATTGATGATGCTCCAAATCAGCTTTGCCACATCATTTGGG	95	-45.6
Xso-miRn88	AAAATTTTAATGGTATATGGATGC	24	342.204	92.5653	190.469	0	19.1895	31.557	178.918	0	ATGGCATTCATGCACTATTAAAATTTTGTCTTGTTTTGGTAATGATCACATGCAACATACATGACTTAAGGCAGGTGAGCTGCATATGACCATGCCAAAATAAGTTAAAATTTTAATGGTACATGGATGCATTGGTGCACCAAAGGCGAC	150	-55.3
