# Supplementary material for: Small RNA profiling for identification of microRNAs involved in regulation of seed development and lipid biosynthesis in yellowhorn
Source: BMC Plant Biol. 2021 Oct 12;21:464. doi: 10.1186/s12870-021-03239-4 (PMC8513341; doi:10.1186/s12870-021-03239-4)
Supplement: Supplementary file 10 — Additional file 10: Table S10. Enrichment analysis of KEGG pathways of miRNAs and their target genes of yellowhorn. [file 12870_2021_3239_MOESM10_ESM.xlsx]

## Sheet: Table S10
Table S10 Enrichment analysis of KEGG pathways of miRNAs and their target genes of yellowhorn.
KEGG ID	Transcript ID	Gene ID	Gene Annoation	miRNA	KEGG Name	P value of Fisher's Exact Test
ko00450	TRINITY_DN25856_c0_g2	TRINITY_DN25856_c0_g2	sp|O49204|KAPS_CATRO Adenylyl-sulfate kinase, chloroplastic OS=Catharanthus roseus GN=AKN PE=2 SV=1	miR7760-p3_2	Selenoamino acid metabolism	0.000335181
ko00450	TRINITY_DN25856_c0_g3	TRINITY_DN25856_c0_g3	sp|O49204|KAPS_CATRO Adenylyl-sulfate kinase, chloroplastic OS=Catharanthus roseus GN=AKN PE=2 SV=1	miR7760-p3_2	Selenoamino acid metabolism	0.000335181
ko00450	TRINITY_DN25856_c0_g2	TRINITY_DN25856_c0_g2	sp|O49204|KAPS_CATRO Adenylyl-sulfate kinase, chloroplastic OS=Catharanthus roseus GN=AKN PE=2 SV=1	miR6423-p3_3	Selenoamino acid metabolism	0.000335181
ko00450	TRINITY_DN25856_c0_g3	TRINITY_DN25856_c0_g3	sp|O49204|KAPS_CATRO Adenylyl-sulfate kinase, chloroplastic OS=Catharanthus roseus GN=AKN PE=2 SV=1	miR6423-p3_3	Selenoamino acid metabolism	0.000335181
ko00450	TRINITY_DN32104_c0_g1	TRINITY_DN32104_c0_g1	sp|P92942|CLCB_ARATH Chloride channel protein CLC-b OS=Arabidopsis thaliana GN=CLC-B PE=1 SV=1	miR6423-p3_3	Selenoamino acid metabolism	0.000335181
ko00450	TRINITY_DN28926_c0_g1	TRINITY_DN28926_c0_g1	sp|O81154|CYSK_SOLTU Cysteine synthase OS=Solanum tuberosum PE=2 SV=1	miR1511_1	Selenoamino acid metabolism	0.000335181
ko00450	TRINITY_DN33682_c0_g1	TRINITY_DN33682_c0_g1	sp|Q9SGU9|MGL_ARATH Methionine gamma-lyase OS=Arabidopsis thaliana GN=MGL PE=1 SV=1	miR5655-p3	Selenoamino acid metabolism	0.000335181
ko00450	TRINITY_DN2167_c0_g2	TRINITY_DN2167_c0_g2	sp|Q8L7S3|C3H24_ARATH Zinc finger CCCH domain-containing protein 24 OS=Arabidopsis thaliana GN=At2g28450 PE=2 SV=1	miR5655-p3	Selenoamino acid metabolism	0.000335181
ko00450	TRINITY_DN2167_c0_g1	TRINITY_DN2167_c0_g1	sp|Q8L7S3|C3H24_ARATH Zinc finger CCCH domain-containing protein 24 OS=Arabidopsis thaliana GN=At2g28450 PE=2 SV=1	miR5655-p3	Selenoamino acid metabolism	0.000335181
ko00450	TRINITY_DN25856_c0_g2	TRINITY_DN25856_c0_g2	sp|O49204|KAPS_CATRO Adenylyl-sulfate kinase, chloroplastic OS=Catharanthus roseus GN=AKN PE=2 SV=1	miR6423-p5_3	Selenoamino acid metabolism	0.000335181
ko00450	TRINITY_DN25856_c0_g3	TRINITY_DN25856_c0_g3	sp|O49204|KAPS_CATRO Adenylyl-sulfate kinase, chloroplastic OS=Catharanthus roseus GN=AKN PE=2 SV=1	miR6423-p5_3	Selenoamino acid metabolism	0.000335181
ko00450	TRINITY_DN32104_c0_g1	TRINITY_DN32104_c0_g1	sp|P92942|CLCB_ARATH Chloride channel protein CLC-b OS=Arabidopsis thaliana GN=CLC-B PE=1 SV=1	miR6423-p5_3	Selenoamino acid metabolism	0.000335181
ko00450	TRINITY_DN30629_c0_g1	TRINITY_DN30629_c0_g1	sp|Q08641|AB140_YEAST Uncharacterized methyltransferase ABP140 OS=Saccharomyces cerevisiae (strain ATCC 204508 / S288c) GN=ABP140 PE=1 SV=3	miR7760-p3_1	Selenoamino acid metabolism	0.000335181
ko00450	TRINITY_DN25914_c0_g1	TRINITY_DN25914_c0_g1	sp|Q43870|APS2_ARATH ATP sulfurylase 2 OS=Arabidopsis thaliana GN=APS2 PE=1 SV=1	miR7760-p3_1	Selenoamino acid metabolism	0.000335181
ko00450	TRINITY_DN31211_c0_g1	TRINITY_DN31211_c0_g1	sp|Q9LTB2|MMT1_ARATH Methionine S-methyltransferase OS=Arabidopsis thaliana GN=MMT1 PE=2 SV=1	miR3634-p5_1	Selenoamino acid metabolism	0.000335181
ko00450	TRINITY_DN31211_c0_g1	TRINITY_DN31211_c0_g1	sp|Q9LTB2|MMT1_ARATH Methionine S-methyltransferase OS=Arabidopsis thaliana GN=MMT1 PE=2 SV=1	miR3634-p3_2	Selenoamino acid metabolism	0.000335181
ko03320	TRINITY_DN45677_c1_g1	TRINITY_DN45677_c1_g1	sp|Q8VZF1|AEE7_ARATH Acetate/butyrate--CoA ligase AAE7, peroxisomal OS=Arabidopsis thaliana GN=AAE7 PE=1 SV=1	miR7760-p3_2	PPAR signaling pathway	0.00157421
ko03320	TRINITY_DN42571_c0_g1	TRINITY_DN42571_c0_g1	sp|P0CG83|UBIQP_HORVU Polyubiquitin (Fragment) OS=Hordeum vulgare PE=2 SV=1	miR845a_1	PPAR signaling pathway	0.00157421
ko03320	TRINITY_DN11239_c1_g2	TRINITY_DN11239_c1_g2	sp|P0CG85|UBI1P_NICSY Polyubiquitin OS=Nicotiana sylvestris GN=UBI11 PE=2 SV=1	miR845a_1	PPAR signaling pathway	0.00157421
ko03320	TRINITY_DN11239_c1_g2	TRINITY_DN11239_c1_g2	sp|P0CG85|UBI1P_NICSY Polyubiquitin OS=Nicotiana sylvestris GN=UBI11 PE=2 SV=1	miR845a_1	PPAR signaling pathway	0.00157421
ko03320	TRINITY_DN11239_c1_g1	TRINITY_DN11239_c1_g1	sp|P0CG85|UBI1P_NICSY Polyubiquitin OS=Nicotiana sylvestris GN=UBI11 PE=2 SV=1	miR845a_1	PPAR signaling pathway	0.00157421
ko03320	TRINITY_DN11239_c1_g1	TRINITY_DN11239_c1_g1	sp|P0CG85|UBI1P_NICSY Polyubiquitin OS=Nicotiana sylvestris GN=UBI11 PE=2 SV=1	miR845a_1	PPAR signaling pathway	0.00157421
ko03320	TRINITY_DN24222_c5_g15	TRINITY_DN24222_c5_g15	sp|P0CH04|UBI1P_PETCR Polyubiquitin OS=Petroselinum crispum GN=PCUBI4-1 PE=2 SV=1	miR845a_1	PPAR signaling pathway	0.00157421
ko03320	TRINITY_DN24222_c5_g10	TRINITY_DN24222_c5_g10	sp|P0CH04|UBI1P_PETCR Polyubiquitin OS=Petroselinum crispum GN=PCUBI4-1 PE=2 SV=1	miR845a_1	PPAR signaling pathway	0.00157421
ko03320	TRINITY_DN24222_c5_g28	TRINITY_DN24222_c5_g28	sp|P0CH04|UBI1P_PETCR Polyubiquitin OS=Petroselinum crispum GN=PCUBI4-1 PE=2 SV=1	miR845a_1	PPAR signaling pathway	0.00157421
ko03320	TRINITY_DN11239_c0_g1	TRINITY_DN11239_c0_g1	sp|P0CG85|UBI1P_NICSY Polyubiquitin OS=Nicotiana sylvestris GN=UBI11 PE=2 SV=1	miR845a_1	PPAR signaling pathway	0.00157421
ko03320	TRINITY_DN11239_c0_g1	TRINITY_DN11239_c0_g1	sp|P0CG85|UBI1P_NICSY Polyubiquitin OS=Nicotiana sylvestris GN=UBI11 PE=2 SV=1	miR845a_1	PPAR signaling pathway	0.00157421
ko03320	TRINITY_DN24222_c5_g19	TRINITY_DN24222_c5_g19	sp|P0CH04|UBI1P_PETCR Polyubiquitin OS=Petroselinum crispum GN=PCUBI4-1 PE=2 SV=1	miR845a_1	PPAR signaling pathway	0.00157421
ko03050	TRINITY_DN17102_c0_g1	TRINITY_DN17102_c0_g1	sp|Q9SXU1|PSA7_CICAR Proteasome subunit alpha type-7 OS=Cicer arietinum GN=PAD1 PE=1 SV=1	miR845a-p3_1	Proteasome	0.00253319
ko03050	TRINITY_DN21301_c0_g2	TRINITY_DN21301_c0_g2	sp|P34066|PSA1A_ARATH Proteasome subunit alpha type-1-A OS=Arabidopsis thaliana GN=PAF1 PE=1 SV=3	miR7760-p5_1	Proteasome	0.00253319
ko03050	TRINITY_DN21301_c0_g4	TRINITY_DN21301_c0_g4	sp|P34066|PSA1A_ARATH Proteasome subunit alpha type-1-A OS=Arabidopsis thaliana GN=PAF1 PE=1 SV=3	miR7760-p5_1	Proteasome	0.00253319
ko03050	TRINITY_DN21301_c0_g3	TRINITY_DN21301_c0_g3	sp|P34066|PSA1A_ARATH Proteasome subunit alpha type-1-A OS=Arabidopsis thaliana GN=PAF1 PE=1 SV=3	miR7760-p5_1	Proteasome	0.00253319
ko03050	TRINITY_DN21301_c0_g1	TRINITY_DN21301_c0_g1	sp|P34066|PSA1A_ARATH Proteasome subunit alpha type-1-A OS=Arabidopsis thaliana GN=PAF1 PE=1 SV=3	miR7760-p5_1	Proteasome	0.00253319
ko03050	TRINITY_DN22203_c1_g1	TRINITY_DN22203_c1_g1	sp|P54774|CDC48_SOYBN Cell division cycle protein 48 homolog OS=Glycine max GN=CDC48 PE=1 SV=1	miR3630-3p_3	Proteasome	0.00253319
ko03050	TRINITY_DN15543_c0_g1	TRINITY_DN15543_c0_g1	sp|P54774|CDC48_SOYBN Cell division cycle protein 48 homolog OS=Glycine max GN=CDC48 PE=1 SV=1	miR3630-3p_3	Proteasome	0.00253319
ko03050	TRINITY_DN27058_c1_g1	TRINITY_DN27058_c1_g1	sp|P55034|PSMD4_ARATH 26S proteasome non-ATPase regulatory subunit 4 OS=Arabidopsis thaliana GN=MBP1 PE=1 SV=1	miR5655-p3	Proteasome	0.00253319
ko03050	TRINITY_DN31828_c0_g1	TRINITY_DN31828_c0_g1	sp|P55034|PSMD4_ARATH 26S proteasome non-ATPase regulatory subunit 4 OS=Arabidopsis thaliana GN=MBP1 PE=1 SV=1	miR5655-p3	Proteasome	0.00253319
ko03050	TRINITY_DN27834_c0_g1	TRINITY_DN27834_c0_g1	-	miR7760-p3_1	Proteasome	0.00253319
ko04622	TRINITY_DN23085_c4_g1	TRINITY_DN23085_c4_g1	sp|Q9LK03|PERK2_ARATH Proline-rich receptor-like protein kinase PERK2 OS=Arabidopsis thaliana GN=PERK2 PE=2 SV=3	miR7760-p5_1	RIG-I-like receptor signaling pathway	0.00700739
ko04622	TRINITY_DN25871_c1_g1	TRINITY_DN25871_c1_g1	sp|Q9LK03|PERK2_ARATH Proline-rich receptor-like protein kinase PERK2 OS=Arabidopsis thaliana GN=PERK2 PE=2 SV=3	miR7760-p5_1	RIG-I-like receptor signaling pathway	0.00700739
ko04622	TRINITY_DN23085_c4_g1	TRINITY_DN23085_c4_g1	sp|Q9LK03|PERK2_ARATH Proline-rich receptor-like protein kinase PERK2 OS=Arabidopsis thaliana GN=PERK2 PE=2 SV=3	miR7760-p3_2	RIG-I-like receptor signaling pathway	0.00700739
ko04622	TRINITY_DN23085_c4_g1	TRINITY_DN23085_c4_g1	sp|Q9LK03|PERK2_ARATH Proline-rich receptor-like protein kinase PERK2 OS=Arabidopsis thaliana GN=PERK2 PE=2 SV=3	miR6423-p3_3	RIG-I-like receptor signaling pathway	0.00700739
ko04622	TRINITY_DN25113_c1_g1	TRINITY_DN25113_c1_g1	sp|Q8L7S8|RH3_ARATH DEAD-box ATP-dependent RNA helicase 3, chloroplastic OS=Arabidopsis thaliana GN=RH3 PE=1 SV=2	miR6423-p3_3	RIG-I-like receptor signaling pathway	0.00700739
ko04622	TRINITY_DN28599_c1_g1	TRINITY_DN28599_c1_g1	sp|Q84ZL0|FH5_ORYSJ Formin-like protein 5 OS=Oryza sativa subsp. japonica GN=FH5 PE=2 SV=2	miR6423-p3_3	RIG-I-like receptor signaling pathway	0.00700739
ko04622	TRINITY_DN27735_c0_g1	TRINITY_DN27735_c0_g1	sp|Q84W89|RH37_ARATH DEAD-box ATP-dependent RNA helicase 37 OS=Arabidopsis thaliana GN=RH37 PE=2 SV=2	miR5655-p3	RIG-I-like receptor signaling pathway	0.00700739
ko04622	TRINITY_DN28599_c1_g1	TRINITY_DN28599_c1_g1	sp|Q84ZL0|FH5_ORYSJ Formin-like protein 5 OS=Oryza sativa subsp. japonica GN=FH5 PE=2 SV=2	miR5655-p3	RIG-I-like receptor signaling pathway	0.00700739
ko04622	TRINITY_DN28599_c1_g1	TRINITY_DN28599_c1_g1	sp|Q84ZL0|FH5_ORYSJ Formin-like protein 5 OS=Oryza sativa subsp. japonica GN=FH5 PE=2 SV=2	miR5655-p3	RIG-I-like receptor signaling pathway	0.00700739
ko04622	TRINITY_DN25113_c1_g1	TRINITY_DN25113_c1_g1	sp|Q8L7S8|RH3_ARATH DEAD-box ATP-dependent RNA helicase 3, chloroplastic OS=Arabidopsis thaliana GN=RH3 PE=1 SV=2	miR5655-p3	RIG-I-like receptor signaling pathway	0.00700739
ko04622	TRINITY_DN23085_c4_g1	TRINITY_DN23085_c4_g1	sp|Q9LK03|PERK2_ARATH Proline-rich receptor-like protein kinase PERK2 OS=Arabidopsis thaliana GN=PERK2 PE=2 SV=3	miR6423-p5_3	RIG-I-like receptor signaling pathway	0.00700739
ko04622	TRINITY_DN25113_c1_g1	TRINITY_DN25113_c1_g1	sp|Q8L7S8|RH3_ARATH DEAD-box ATP-dependent RNA helicase 3, chloroplastic OS=Arabidopsis thaliana GN=RH3 PE=1 SV=2	miR6423-p5_3	RIG-I-like receptor signaling pathway	0.00700739
ko04622	TRINITY_DN28599_c1_g1	TRINITY_DN28599_c1_g1	sp|Q84ZL0|FH5_ORYSJ Formin-like protein 5 OS=Oryza sativa subsp. japonica GN=FH5 PE=2 SV=2	miR6423-p5_3	RIG-I-like receptor signaling pathway	0.00700739
ko04622	TRINITY_DN27735_c0_g1	TRINITY_DN27735_c0_g1	sp|Q84W89|RH37_ARATH DEAD-box ATP-dependent RNA helicase 37 OS=Arabidopsis thaliana GN=RH37 PE=2 SV=2	miR7760-p3_1	RIG-I-like receptor signaling pathway	0.00700739
ko04622	TRINITY_DN23085_c4_g1	TRINITY_DN23085_c4_g1	sp|Q9LK03|PERK2_ARATH Proline-rich receptor-like protein kinase PERK2 OS=Arabidopsis thaliana GN=PERK2 PE=2 SV=3	miR7760-p3_1	RIG-I-like receptor signaling pathway	0.00700739
ko00240	TRINITY_DN32596_c1_g1	TRINITY_DN32596_c1_g1	sp|F4HW04|DPOE1_ARATH DNA polymerase epsilon catalytic subunit A OS=Arabidopsis thaliana GN=POL2A PE=1 SV=1	miR2645-p3_1	Pyrimidine metabolism	0.00766355
ko00240	TRINITY_DN31868_c1_g1	TRINITY_DN31868_c1_g1	sp|Q8DM63|PYRH_THEEB Uridylate kinase OS=Thermosynechococcus elongatus (strain BP-1) GN=pyrH PE=3 SV=1	miR7760-p3_2	Pyrimidine metabolism	0.00766355
ko00240	TRINITY_DN28895_c2_g1	TRINITY_DN28895_c2_g1	sp|Q9J579|DCK2_FOWPN Probable deoxycytidine kinase FPV151 OS=Fowlpox virus (strain NVSL) GN=FPV151 PE=3 SV=1	miR7760-p3_2	Pyrimidine metabolism	0.00766355
ko00240	TRINITY_DN29730_c1_g1	TRINITY_DN29730_c1_g1	-	Xso-miRn49	Pyrimidine metabolism	0.00766355
ko00240	TRINITY_DN16754_c1_g1	TRINITY_DN16754_c1_g1	sp|Q8X643|PREA_ECO57 NAD-dependent dihydropyrimidine dehydrogenase subunit PreA OS=Escherichia coli O157:H7 GN=preA PE=3 SV=1	miR171i-p5_1	Pyrimidine metabolism	0.00766355
ko00240	TRINITY_DN28408_c0_g1	TRINITY_DN28408_c0_g1	sp|O81263|KITH_ORYSJ Thymidine kinase OS=Oryza sativa subsp. japonica GN=TK PE=2 SV=2	miR171i-p5_1	Pyrimidine metabolism	0.00766355
ko00240	TRINITY_DN16038_c0_g1	TRINITY_DN16038_c0_g1	sp|Q9SHE9|LBD4_ARATH LOB domain-containing protein 4 OS=Arabidopsis thaliana GN=LBD4 PE=2 SV=1	miR171i-p5_1	Pyrimidine metabolism	0.00766355
ko00240	TRINITY_DN16038_c0_g2	TRINITY_DN16038_c0_g2	sp|Q9SHE9|LBD4_ARATH LOB domain-containing protein 4 OS=Arabidopsis thaliana GN=LBD4 PE=2 SV=1	miR171i-p5_1	Pyrimidine metabolism	0.00766355
ko00240	TRINITY_DN36880_c0_g1	TRINITY_DN36880_c0_g1	sp|Q9SLB7|LBD16_ARATH LOB domain-containing protein 16 OS=Arabidopsis thaliana GN=LBD16 PE=2 SV=1	miR6423-p3_3	Pyrimidine metabolism	0.00766355
ko00240	TRINITY_DN31868_c1_g1	TRINITY_DN31868_c1_g1	sp|Q8DM63|PYRH_THEEB Uridylate kinase OS=Thermosynechococcus elongatus (strain BP-1) GN=pyrH PE=3 SV=1	miR6423-p3_3	Pyrimidine metabolism	0.00766355
ko00240	TRINITY_DN28895_c2_g1	TRINITY_DN28895_c2_g1	sp|Q9J579|DCK2_FOWPN Probable deoxycytidine kinase FPV151 OS=Fowlpox virus (strain NVSL) GN=FPV151 PE=3 SV=1	miR6423-p3_3	Pyrimidine metabolism	0.00766355
ko00240	TRINITY_DN33102_c0_g2	TRINITY_DN33102_c0_g2	sp|O94666|RPC1_SCHPO DNA-directed RNA polymerase III subunit rpc1 OS=Schizosaccharomyces pombe (strain 972 / ATCC 24843) GN=rpc1 PE=2 SV=1	miR5144-p5_1	Pyrimidine metabolism	0.00766355
ko00240	TRINITY_DN19836_c0_g1	TRINITY_DN19836_c0_g1	sp|Q2JS42|PYRH_SYNJA Uridylate kinase OS=Synechococcus sp. (strain JA-3-3Ab) GN=pyrH PE=3 SV=1	miR5144-p5_1	Pyrimidine metabolism	0.00766355
ko00240	TRINITY_DN31868_c1_g1	TRINITY_DN31868_c1_g1	sp|Q8DM63|PYRH_THEEB Uridylate kinase OS=Thermosynechococcus elongatus (strain BP-1) GN=pyrH PE=3 SV=1	miR5655-p3	Pyrimidine metabolism	0.00766355
ko00240	TRINITY_DN17262_c0_g1	TRINITY_DN17262_c0_g1	sp|Q2NUD2|CDD_SODGM Cytidine deaminase OS=Sodalis glossinidius (strain morsitans) GN=cdd PE=3 SV=1	miR5655-p3	Pyrimidine metabolism	0.00766355
ko00240	TRINITY_DN29979_c1_g1	TRINITY_DN29979_c1_g1	sp|Q9SJ20|RIR1_ARATH Ribonucleoside-diphosphate reductase large subunit OS=Arabidopsis thaliana GN=RNR1 PE=1 SV=1	miR5655-p3	Pyrimidine metabolism	0.00766355
ko00240	TRINITY_DN32596_c1_g1	TRINITY_DN32596_c1_g1	sp|F4HW04|DPOE1_ARATH DNA polymerase epsilon catalytic subunit A OS=Arabidopsis thaliana GN=POL2A PE=1 SV=1	miR159b_1	Pyrimidine metabolism	0.00766355
ko00240	TRINITY_DN36880_c0_g1	TRINITY_DN36880_c0_g1	sp|Q9SLB7|LBD16_ARATH LOB domain-containing protein 16 OS=Arabidopsis thaliana GN=LBD16 PE=2 SV=1	miR6423-p5_3	Pyrimidine metabolism	0.00766355
ko00240	TRINITY_DN31868_c1_g1	TRINITY_DN31868_c1_g1	sp|Q8DM63|PYRH_THEEB Uridylate kinase OS=Thermosynechococcus elongatus (strain BP-1) GN=pyrH PE=3 SV=1	miR6423-p5_3	Pyrimidine metabolism	0.00766355
ko00240	TRINITY_DN28895_c2_g1	TRINITY_DN28895_c2_g1	sp|Q9J579|DCK2_FOWPN Probable deoxycytidine kinase FPV151 OS=Fowlpox virus (strain NVSL) GN=FPV151 PE=3 SV=1	miR6423-p5_3	Pyrimidine metabolism	0.00766355
ko00240	TRINITY_DN3174_c0_g1	TRINITY_DN3174_c0_g1	sp|P49730|RIR2_TOBAC Ribonucleoside-diphosphate reductase small chain OS=Nicotiana tabacum PE=2 SV=1	miR7760-p3_1	Pyrimidine metabolism	0.00766355
ko00240	TRINITY_DN3174_c0_g2	TRINITY_DN3174_c0_g2	sp|P49730|RIR2_TOBAC Ribonucleoside-diphosphate reductase small chain OS=Nicotiana tabacum PE=2 SV=1	miR7760-p3_1	Pyrimidine metabolism	0.00766355
ko00240	TRINITY_DN21752_c0_g1	TRINITY_DN21752_c0_g1	sp|O04905|KCY_ARATH UMP-CMP kinase OS=Arabidopsis thaliana GN=PYR6 PE=1 SV=1	miR156e-3p_1	Pyrimidine metabolism	0.00766355
ko00340	TRINITY_DN21619_c0_g2	TRINITY_DN21619_c0_g2	sp|Q9PM78|HIS1_CAMJE ATP phosphoribosyltransferase OS=Campylobacter jejuni subsp. jejuni serotype O:2 (strain NCTC 11168) GN=hisG PE=3 SV=1	miR171i-p5_1	Histidine metabolism	0.00970679
ko00340	TRINITY_DN32104_c0_g1	TRINITY_DN32104_c0_g1	sp|P92942|CLCB_ARATH Chloride channel protein CLC-b OS=Arabidopsis thaliana GN=CLC-B PE=1 SV=1	miR6423-p3_3	Histidine metabolism	0.00970679
ko00340	TRINITY_DN2167_c0_g2	TRINITY_DN2167_c0_g2	sp|Q8L7S3|C3H24_ARATH Zinc finger CCCH domain-containing protein 24 OS=Arabidopsis thaliana GN=At2g28450 PE=2 SV=1	miR5655-p3	Histidine metabolism	0.00970679
ko00340	TRINITY_DN2167_c0_g1	TRINITY_DN2167_c0_g1	sp|Q8L7S3|C3H24_ARATH Zinc finger CCCH domain-containing protein 24 OS=Arabidopsis thaliana GN=At2g28450 PE=2 SV=1	miR5655-p3	Histidine metabolism	0.00970679
ko00340	TRINITY_DN23898_c0_g1	TRINITY_DN23898_c0_g1	sp|P54772|DCHS_SOLLC Histidine decarboxylase OS=Solanum lycopersicum GN=HDC PE=2 SV=1	miR319a-p5_1	Histidine metabolism	0.00970679
ko00340	TRINITY_DN32104_c0_g1	TRINITY_DN32104_c0_g1	sp|P92942|CLCB_ARATH Chloride channel protein CLC-b OS=Arabidopsis thaliana GN=CLC-B PE=1 SV=1	miR6423-p5_3	Histidine metabolism	0.00970679
ko00340	TRINITY_DN30629_c0_g1	TRINITY_DN30629_c0_g1	sp|Q08641|AB140_YEAST Uncharacterized methyltransferase ABP140 OS=Saccharomyces cerevisiae (strain ATCC 204508 / S288c) GN=ABP140 PE=1 SV=3	miR7760-p3_1	Histidine metabolism	0.00970679
ko04115	TRINITY_DN26317_c0_g1	TRINITY_DN26317_c0_g1	sp|P43254|COP1_ARATH E3 ubiquitin-protein ligase COP1 OS=Arabidopsis thaliana GN=COP1 PE=1 SV=2	miR7760-p5_1	p53 signaling pathway	0.0266654
ko04115	TRINITY_DN29826_c0_g1	TRINITY_DN29826_c0_g1	sp|P93471|COP1_PEA E3 ubiquitin-protein ligase COP1 OS=Pisum sativum GN=COP1 PE=2 SV=1	miR7760-p3_2	p53 signaling pathway	0.0266654
ko04115	TRINITY_DN26728_c0_g1	TRINITY_DN26728_c0_g1	sp|Q56X52|AOX4_ARATH Ubiquinol oxidase 4, chloroplastic/chromoplastic OS=Arabidopsis thaliana GN=AOX4 PE=1 SV=2	miR6423-p3_3	p53 signaling pathway	0.0266654
ko04115	TRINITY_DN22829_c1_g1	TRINITY_DN22829_c1_g1	sp|Q96PM5|ZN363_HUMAN RING finger and CHY zinc finger domain-containing protein 1 OS=Homo sapiens GN=RCHY1 PE=1 SV=1	miR5144-p5_1	p53 signaling pathway	0.0266654
ko04115	TRINITY_DN30819_c0_g1	TRINITY_DN30819_c0_g1	sp|Q9M3G7|ATM_ARATH Serine/threonine-protein kinase ATM OS=Arabidopsis thaliana GN=ATM PE=2 SV=1	miR845a_1	p53 signaling pathway	0.0266654
ko04115	TRINITY_DN26728_c0_g1	TRINITY_DN26728_c0_g1	sp|Q56X52|AOX4_ARATH Ubiquinol oxidase 4, chloroplastic/chromoplastic OS=Arabidopsis thaliana GN=AOX4 PE=1 SV=2	miR6423-p5_3	p53 signaling pathway	0.0266654
ko04115	TRINITY_DN3174_c0_g1	TRINITY_DN3174_c0_g1	sp|P49730|RIR2_TOBAC Ribonucleoside-diphosphate reductase small chain OS=Nicotiana tabacum PE=2 SV=1	miR7760-p3_1	p53 signaling pathway	0.0266654
ko04115	TRINITY_DN3174_c0_g2	TRINITY_DN3174_c0_g2	sp|P49730|RIR2_TOBAC Ribonucleoside-diphosphate reductase small chain OS=Nicotiana tabacum PE=2 SV=1	miR7760-p3_1	p53 signaling pathway	0.0266654
ko04115	TRINITY_DN29826_c0_g1	TRINITY_DN29826_c0_g1	sp|P93471|COP1_PEA E3 ubiquitin-protein ligase COP1 OS=Pisum sativum GN=COP1 PE=2 SV=1	miR7760-p3_1	p53 signaling pathway	0.0266654
ko04070	TRINITY_DN19183_c0_g1	TRINITY_DN19183_c0_g1	sp|Q56W08|PLCD3_ARATH Phosphoinositide phospholipase C 3 OS=Arabidopsis thaliana GN=PLC3 PE=2 SV=1	miR1863c-p3_2	Phosphatidylinositol signaling system	0.0282894
ko04070	TRINITY_DN19183_c0_g1	TRINITY_DN19183_c0_g1	sp|Q56W08|PLCD3_ARATH Phosphoinositide phospholipase C 3 OS=Arabidopsis thaliana GN=PLC3 PE=2 SV=1	miR845a-p3_1	Phosphatidylinositol signaling system	0.0282894
ko04070	TRINITY_DN32971_c0_g1	TRINITY_DN32971_c0_g1	sp|Q9LUM0|FAB1B_ARATH 1-phosphatidylinositol-3-phosphate 5-kinase FAB1B OS=Arabidopsis thaliana GN=FAB1B PE=2 SV=1	miR319p_1	Phosphatidylinositol signaling system	0.0282894
ko04070	TRINITY_DN19183_c0_g1	TRINITY_DN19183_c0_g1	sp|Q56W08|PLCD3_ARATH Phosphoinositide phospholipase C 3 OS=Arabidopsis thaliana GN=PLC3 PE=2 SV=1	miR1863c-p3_1	Phosphatidylinositol signaling system	0.0282894
ko04070	TRINITY_DN32364_c1_g2	TRINITY_DN32364_c1_g2	sp|Q9C5E5|DGK5_ARATH Diacylglycerol kinase 5 OS=Arabidopsis thaliana GN=DGK5 PE=2 SV=1	miR5303j-p5_1	Phosphatidylinositol signaling system	0.0282894
ko04070	TRINITY_DN11169_c1_g1	TRINITY_DN11169_c1_g1	sp|Q9SFB8|PI5K6_ARATH Phosphatidylinositol 4-phosphate 5-kinase 6 OS=Arabidopsis thaliana GN=PIP5K6 PE=2 SV=1	miR5144-p5_1	Phosphatidylinositol signaling system	0.0282894
ko04070	TRINITY_DN28775_c1_g1	TRINITY_DN28775_c1_g1	sp|Q0WUR5|FAB1A_ARATH 1-phosphatidylinositol-3-phosphate 5-kinase FAB1A OS=Arabidopsis thaliana GN=FAB1A PE=2 SV=1	miR5144-p5_1	Phosphatidylinositol signaling system	0.0282894
ko04070	TRINITY_DN19183_c0_g1	TRINITY_DN19183_c0_g1	sp|Q56W08|PLCD3_ARATH Phosphoinositide phospholipase C 3 OS=Arabidopsis thaliana GN=PLC3 PE=2 SV=1	miR845a_1	Phosphatidylinositol signaling system	0.0282894
ko04070	TRINITY_DN19183_c0_g1	TRINITY_DN19183_c0_g1	sp|Q56W08|PLCD3_ARATH Phosphoinositide phospholipase C 3 OS=Arabidopsis thaliana GN=PLC3 PE=2 SV=1	miR7782-3p_1	Phosphatidylinositol signaling system	0.0282894
ko04070	TRINITY_DN31312_c0_g1	TRINITY_DN31312_c0_g1	sp|P73548|CDSA_SYNY3 Phosphatidate cytidylyltransferase OS=Synechocystis sp. (strain PCC 6803 / Kazusa) GN=cdsA PE=3 SV=1	miR156b-3p_1	Phosphatidylinositol signaling system	0.0282894
ko04070	TRINITY_DN32364_c1_g2	TRINITY_DN32364_c1_g2	sp|Q9C5E5|DGK5_ARATH Diacylglycerol kinase 5 OS=Arabidopsis thaliana GN=DGK5 PE=2 SV=1	miR5303j-p3_1	Phosphatidylinositol signaling system	0.0282894
ko04070	TRINITY_DN26867_c0_g1	TRINITY_DN26867_c0_g1	sp|Q944C1|PLCD4_ARATH Phosphoinositide phospholipase C 4 OS=Arabidopsis thaliana GN=PLC4 PE=2 SV=2	miR7760-p3_1	Phosphatidylinositol signaling system	0.0282894
ko00230	TRINITY_DN32596_c1_g1	TRINITY_DN32596_c1_g1	sp|F4HW04|DPOE1_ARATH DNA polymerase epsilon catalytic subunit A OS=Arabidopsis thaliana GN=POL2A PE=1 SV=1	miR2645-p3_1	Purine metabolism	0.0315001
ko00230	TRINITY_DN33089_c0_g1	TRINITY_DN33089_c0_g1	sp|Q38953|DHX8_ARATH Probable pre-mRNA-splicing factor ATP-dependent RNA helicase OS=Arabidopsis thaliana GN=At3g26560 PE=1 SV=2	miR7760-p3_2	Purine metabolism	0.0315001
ko00230	TRINITY_DN28895_c2_g1	TRINITY_DN28895_c2_g1	sp|Q9J579|DCK2_FOWPN Probable deoxycytidine kinase FPV151 OS=Fowlpox virus (strain NVSL) GN=FPV151 PE=3 SV=1	miR7760-p3_2	Purine metabolism	0.0315001
ko00230	TRINITY_DN25856_c0_g2	TRINITY_DN25856_c0_g2	sp|O49204|KAPS_CATRO Adenylyl-sulfate kinase, chloroplastic OS=Catharanthus roseus GN=AKN PE=2 SV=1	miR7760-p3_2	Purine metabolism	0.0315001
ko00230	TRINITY_DN25856_c0_g3	TRINITY_DN25856_c0_g3	sp|O49204|KAPS_CATRO Adenylyl-sulfate kinase, chloroplastic OS=Catharanthus roseus GN=AKN PE=2 SV=1	miR7760-p3_2	Purine metabolism	0.0315001
ko00230	TRINITY_DN33089_c0_g1	TRINITY_DN33089_c0_g1	sp|Q38953|DHX8_ARATH Probable pre-mRNA-splicing factor ATP-dependent RNA helicase OS=Arabidopsis thaliana GN=At3g26560 PE=1 SV=2	miR390_1	Purine metabolism	0.0315001
ko00230	TRINITY_DN29730_c1_g1	TRINITY_DN29730_c1_g1	-	Xso-miRn49	Purine metabolism	0.0315001
ko00230	TRINITY_DN4092_c0_g1	TRINITY_DN4092_c0_g1	sp|Q8HSW1|KADC_SOLTU Adenylate kinase, chloroplastic OS=Solanum tuberosum GN=ADK PE=2 SV=1	miR171i-p5_1	Purine metabolism	0.0315001
ko00230	TRINITY_DN29660_c0_g1	TRINITY_DN29660_c0_g1	sp|Q6NW58|SPAST_DANRE Spastin OS=Danio rerio GN=spast PE=2 SV=2	miR2118e-p3_1	Purine metabolism	0.0315001
ko00230	TRINITY_DN25856_c0_g2	TRINITY_DN25856_c0_g2	sp|O49204|KAPS_CATRO Adenylyl-sulfate kinase, chloroplastic OS=Catharanthus roseus GN=AKN PE=2 SV=1	miR6423-p3_3	Purine metabolism	0.0315001
ko00230	TRINITY_DN25856_c0_g3	TRINITY_DN25856_c0_g3	sp|O49204|KAPS_CATRO Adenylyl-sulfate kinase, chloroplastic OS=Catharanthus roseus GN=AKN PE=2 SV=1	miR6423-p3_3	Purine metabolism	0.0315001
ko00230	TRINITY_DN28895_c2_g1	TRINITY_DN28895_c2_g1	sp|Q9J579|DCK2_FOWPN Probable deoxycytidine kinase FPV151 OS=Fowlpox virus (strain NVSL) GN=FPV151 PE=3 SV=1	miR6423-p3_3	Purine metabolism	0.0315001
ko00230	TRINITY_DN33089_c0_g1	TRINITY_DN33089_c0_g1	sp|Q38953|DHX8_ARATH Probable pre-mRNA-splicing factor ATP-dependent RNA helicase OS=Arabidopsis thaliana GN=At3g26560 PE=1 SV=2	miR6423-p3_3	Purine metabolism	0.0315001
ko00230	TRINITY_DN23837_c0_g1	TRINITY_DN23837_c0_g1	sp|Q54XF2|KGUA_DICDI Guanylate kinase OS=Dictyostelium discoideum GN=guk1 PE=3 SV=1	miR397-5p	Purine metabolism	0.0315001
ko00230	TRINITY_DN33102_c0_g2	TRINITY_DN33102_c0_g2	sp|O94666|RPC1_SCHPO DNA-directed RNA polymerase III subunit rpc1 OS=Schizosaccharomyces pombe (strain 972 / ATCC 24843) GN=rpc1 PE=2 SV=1	miR5144-p5_1	Purine metabolism	0.0315001
ko00230	TRINITY_DN22714_c0_g1	TRINITY_DN22714_c0_g1	sp|Q43117|KPYA_RICCO Pyruvate kinase isozyme A, chloroplastic OS=Ricinus communis PE=1 SV=1	miR5144-p5_1	Purine metabolism	0.0315001
ko00230	TRINITY_DN31780_c0_g1	TRINITY_DN31780_c0_g1	sp|O80452|AMPD_ARATH AMP deaminase OS=Arabidopsis thaliana GN=AMPD PE=1 SV=2	miR5144-p5_1	Purine metabolism	0.0315001
ko00230	TRINITY_DN29979_c1_g1	TRINITY_DN29979_c1_g1	sp|Q9SJ20|RIR1_ARATH Ribonucleoside-diphosphate reductase large subunit OS=Arabidopsis thaliana GN=RNR1 PE=1 SV=1	miR5655-p3	Purine metabolism	0.0315001
ko00230	TRINITY_DN32596_c1_g1	TRINITY_DN32596_c1_g1	sp|F4HW04|DPOE1_ARATH DNA polymerase epsilon catalytic subunit A OS=Arabidopsis thaliana GN=POL2A PE=1 SV=1	miR159b_1	Purine metabolism	0.0315001
ko00230	TRINITY_DN25856_c0_g2	TRINITY_DN25856_c0_g2	sp|O49204|KAPS_CATRO Adenylyl-sulfate kinase, chloroplastic OS=Catharanthus roseus GN=AKN PE=2 SV=1	miR6423-p5_3	Purine metabolism	0.0315001
ko00230	TRINITY_DN25856_c0_g3	TRINITY_DN25856_c0_g3	sp|O49204|KAPS_CATRO Adenylyl-sulfate kinase, chloroplastic OS=Catharanthus roseus GN=AKN PE=2 SV=1	miR6423-p5_3	Purine metabolism	0.0315001
ko00230	TRINITY_DN28895_c2_g1	TRINITY_DN28895_c2_g1	sp|Q9J579|DCK2_FOWPN Probable deoxycytidine kinase FPV151 OS=Fowlpox virus (strain NVSL) GN=FPV151 PE=3 SV=1	miR6423-p5_3	Purine metabolism	0.0315001
ko00230	TRINITY_DN33089_c0_g1	TRINITY_DN33089_c0_g1	sp|Q38953|DHX8_ARATH Probable pre-mRNA-splicing factor ATP-dependent RNA helicase OS=Arabidopsis thaliana GN=At3g26560 PE=1 SV=2	miR6423-p5_3	Purine metabolism	0.0315001
ko00230	TRINITY_DN3174_c0_g1	TRINITY_DN3174_c0_g1	sp|P49730|RIR2_TOBAC Ribonucleoside-diphosphate reductase small chain OS=Nicotiana tabacum PE=2 SV=1	miR7760-p3_1	Purine metabolism	0.0315001
ko00230	TRINITY_DN3174_c0_g2	TRINITY_DN3174_c0_g2	sp|P49730|RIR2_TOBAC Ribonucleoside-diphosphate reductase small chain OS=Nicotiana tabacum PE=2 SV=1	miR7760-p3_1	Purine metabolism	0.0315001
ko00230	TRINITY_DN25914_c0_g1	TRINITY_DN25914_c0_g1	sp|Q43870|APS2_ARATH ATP sulfurylase 2 OS=Arabidopsis thaliana GN=APS2 PE=1 SV=1	miR7760-p3_1	Purine metabolism	0.0315001
ko00230	TRINITY_DN20349_c0_g1	TRINITY_DN20349_c0_g1	sp|Q9M3B6|PKP4_ARATH Plastidial pyruvate kinase 4, chloroplastic OS=Arabidopsis thaliana GN=PKP4 PE=2 SV=1	miR3634-p5_1	Purine metabolism	0.0315001
ko00230	TRINITY_DN20349_c0_g1	TRINITY_DN20349_c0_g1	sp|Q9M3B6|PKP4_ARATH Plastidial pyruvate kinase 4, chloroplastic OS=Arabidopsis thaliana GN=PKP4 PE=2 SV=1	miR3634-p3_2	Purine metabolism	0.0315001
ko03410	TRINITY_DN32596_c1_g1	TRINITY_DN32596_c1_g1	sp|F4HW04|DPOE1_ARATH DNA polymerase epsilon catalytic subunit A OS=Arabidopsis thaliana GN=POL2A PE=1 SV=1	miR2645-p3_1	Base excision repair	0.0356035
ko03410	TRINITY_DN33163_c0_g1	TRINITY_DN33163_c0_g1	sp|O49595|HMGB1_ARATH High mobility group B protein 1 OS=Arabidopsis thaliana GN=HMGB1 PE=1 SV=1	miR5144-p5_1	Base excision repair	0.0356035
ko03410	TRINITY_DN33313_c0_g1	TRINITY_DN33313_c0_g1	-	miR5655-p3	Base excision repair	0.0356035
ko03410	TRINITY_DN26157_c0_g1	TRINITY_DN26157_c0_g1	sp|F4JRF4|MUTYH_ARATH A/G-specific adenine DNA glycosylase OS=Arabidopsis thaliana GN=MYH PE=3 SV=1	miR5655-p3	Base excision repair	0.0356035
ko03410	TRINITY_DN32596_c1_g1	TRINITY_DN32596_c1_g1	sp|F4HW04|DPOE1_ARATH DNA polymerase epsilon catalytic subunit A OS=Arabidopsis thaliana GN=POL2A PE=1 SV=1	miR159b_1	Base excision repair	0.0356035
ko03410	TRINITY_DN32655_c5_g17	TRINITY_DN32655_c5_g17	sp|O50017|PARP2_MAIZE Poly [ADP-ribose] polymerase 2 OS=Zea mays GN=PARP2 PE=2 SV=1	miR319a-p5_1	Base excision repair	0.0356035
ko03410	TRINITY_DN22896_c0_g2	TRINITY_DN22896_c0_g2	sp|P44321|3MGA_HAEIN DNA-3-methyladenine glycosylase OS=Haemophilus influenzae (strain ATCC 51907 / DSM 11121 / KW20 / Rd) GN=tag PE=3 SV=1	miR3634-p5_1	Base excision repair	0.0356035
ko03410	TRINITY_DN22896_c0_g2	TRINITY_DN22896_c0_g2	sp|P44321|3MGA_HAEIN DNA-3-methyladenine glycosylase OS=Haemophilus influenzae (strain ATCC 51907 / DSM 11121 / KW20 / Rd) GN=tag PE=3 SV=1	miR3634-p3_2	Base excision repair	0.0356035
ko00563	TRINITY_DN23457_c0_g1	TRINITY_DN23457_c0_g1	sp|Q9VZM5|PIGB_DROME GPI mannosyltransferase 3 OS=Drosophila melanogaster GN=CG12006 PE=2 SV=2	miR171i-p5_1	Glycosylphosphatidylinositol	0.0433092
ko00563	TRINITY_DN33067_c0_g24	TRINITY_DN33067_c0_g24	-	miR5303j-p5_1	Glycosylphosphatidylinositol	0.0433092
ko00563	TRINITY_DN33067_c0_g12	TRINITY_DN33067_c0_g12	-	miR5303j-p5_1	Glycosylphosphatidylinositol	0.0433092
ko00563	TRINITY_DN33067_c0_g1	TRINITY_DN33067_c0_g1	-	miR5303j-p5_1	Glycosylphosphatidylinositol	0.0433092
ko00563	TRINITY_DN33067_c0_g24	TRINITY_DN33067_c0_g24	-	miR5303j-p3_1	Glycosylphosphatidylinositol	0.0433092
ko00563	TRINITY_DN33067_c0_g1	TRINITY_DN33067_c0_g1	-	miR5303j-p3_1	Glycosylphosphatidylinositol	0.0433092
ko00563	TRINITY_DN33067_c0_g12	TRINITY_DN33067_c0_g12	-	miR5303j-p3_1	Glycosylphosphatidylinositol	0.0433092
ko00750	TRINITY_DN13808_c0_g1	TRINITY_DN13808_c0_g1	sp|Q96255|SERC_ARATH Phosphoserine aminotransferase, chloroplastic OS=Arabidopsis thaliana GN=At4g35630 PE=2 SV=1	miR5303j-p5_1	Vitamin B6 metabolism	0.0483811
ko00750	TRINITY_DN24332_c1_g1	TRINITY_DN24332_c1_g1	sp|Q9ZNR6|PDX12_ARATH Probable pyridoxal biosynthesis protein PDX1.2 OS=Arabidopsis thaliana GN=PDX12 PE=1 SV=1	miR5144-p5_1	Vitamin B6 metabolism	0.0483811
ko00750	TRINITY_DN13808_c0_g1	TRINITY_DN13808_c0_g1	sp|Q96255|SERC_ARATH Phosphoserine aminotransferase, chloroplastic OS=Arabidopsis thaliana GN=At4g35630 PE=2 SV=1	miR5303j-p3_1	Vitamin B6 metabolism	0.0483811
ko00983	TRINITY_DN16754_c1_g1	TRINITY_DN16754_c1_g1	sp|Q8X643|PREA_ECO57 NAD-dependent dihydropyrimidine dehydrogenase subunit PreA OS=Escherichia coli O157:H7 GN=preA PE=3 SV=1	miR171i-p5_1	Drug metabolism - other enzymes	0.0485161
ko00983	TRINITY_DN28408_c0_g1	TRINITY_DN28408_c0_g1	sp|O81263|KITH_ORYSJ Thymidine kinase OS=Oryza sativa subsp. japonica GN=TK PE=2 SV=2	miR171i-p5_1	Drug metabolism - other enzymes	0.0485161
ko00983	TRINITY_DN17262_c0_g1	TRINITY_DN17262_c0_g1	sp|Q2NUD2|CDD_SODGM Cytidine deaminase OS=Sodalis glossinidius (strain morsitans) GN=cdd PE=3 SV=1	miR5655-p3	Drug metabolism - other enzymes	0.0485161
ko00920	TRINITY_DN25856_c0_g2	TRINITY_DN25856_c0_g2	sp|O49204|KAPS_CATRO Adenylyl-sulfate kinase, chloroplastic OS=Catharanthus roseus GN=AKN PE=2 SV=1	miR7760-p3_2	Sulfur metabolism	0.0733866
ko00920	TRINITY_DN25856_c0_g3	TRINITY_DN25856_c0_g3	sp|O49204|KAPS_CATRO Adenylyl-sulfate kinase, chloroplastic OS=Catharanthus roseus GN=AKN PE=2 SV=1	miR7760-p3_2	Sulfur metabolism	0.0733866
ko00920	TRINITY_DN25856_c0_g2	TRINITY_DN25856_c0_g2	sp|O49204|KAPS_CATRO Adenylyl-sulfate kinase, chloroplastic OS=Catharanthus roseus GN=AKN PE=2 SV=1	miR6423-p3_3	Sulfur metabolism	0.0733866
ko00920	TRINITY_DN25856_c0_g3	TRINITY_DN25856_c0_g3	sp|O49204|KAPS_CATRO Adenylyl-sulfate kinase, chloroplastic OS=Catharanthus roseus GN=AKN PE=2 SV=1	miR6423-p3_3	Sulfur metabolism	0.0733866
ko00920	TRINITY_DN28926_c0_g1	TRINITY_DN28926_c0_g1	sp|O81154|CYSK_SOLTU Cysteine synthase OS=Solanum tuberosum PE=2 SV=1	miR1511_1	Sulfur metabolism	0.0733866
ko00920	TRINITY_DN25856_c0_g2	TRINITY_DN25856_c0_g2	sp|O49204|KAPS_CATRO Adenylyl-sulfate kinase, chloroplastic OS=Catharanthus roseus GN=AKN PE=2 SV=1	miR6423-p5_3	Sulfur metabolism	0.0733866
ko00920	TRINITY_DN25856_c0_g3	TRINITY_DN25856_c0_g3	sp|O49204|KAPS_CATRO Adenylyl-sulfate kinase, chloroplastic OS=Catharanthus roseus GN=AKN PE=2 SV=1	miR6423-p5_3	Sulfur metabolism	0.0733866
ko00920	TRINITY_DN25914_c0_g1	TRINITY_DN25914_c0_g1	sp|Q43870|APS2_ARATH ATP sulfurylase 2 OS=Arabidopsis thaliana GN=APS2 PE=1 SV=1	miR7760-p3_1	Sulfur metabolism	0.0733866
ko00562	TRINITY_DN19183_c0_g1	TRINITY_DN19183_c0_g1	sp|Q56W08|PLCD3_ARATH Phosphoinositide phospholipase C 3 OS=Arabidopsis thaliana GN=PLC3 PE=2 SV=1	miR1863c-p3_2	Inositol phosphate metabolism	0.102366
ko00562	TRINITY_DN19183_c0_g1	TRINITY_DN19183_c0_g1	sp|Q56W08|PLCD3_ARATH Phosphoinositide phospholipase C 3 OS=Arabidopsis thaliana GN=PLC3 PE=2 SV=1	miR845a-p3_1	Inositol phosphate metabolism	0.102366
ko00562	TRINITY_DN32971_c0_g1	TRINITY_DN32971_c0_g1	sp|Q9LUM0|FAB1B_ARATH 1-phosphatidylinositol-3-phosphate 5-kinase FAB1B OS=Arabidopsis thaliana GN=FAB1B PE=2 SV=1	miR319p_1	Inositol phosphate metabolism	0.102366
ko00562	TRINITY_DN19183_c0_g1	TRINITY_DN19183_c0_g1	sp|Q56W08|PLCD3_ARATH Phosphoinositide phospholipase C 3 OS=Arabidopsis thaliana GN=PLC3 PE=2 SV=1	miR1863c-p3_1	Inositol phosphate metabolism	0.102366
ko00562	TRINITY_DN11169_c1_g1	TRINITY_DN11169_c1_g1	sp|Q9SFB8|PI5K6_ARATH Phosphatidylinositol 4-phosphate 5-kinase 6 OS=Arabidopsis thaliana GN=PIP5K6 PE=2 SV=1	miR5144-p5_1	Inositol phosphate metabolism	0.102366
ko00562	TRINITY_DN28775_c1_g1	TRINITY_DN28775_c1_g1	sp|Q0WUR5|FAB1A_ARATH 1-phosphatidylinositol-3-phosphate 5-kinase FAB1A OS=Arabidopsis thaliana GN=FAB1A PE=2 SV=1	miR5144-p5_1	Inositol phosphate metabolism	0.102366
ko00562	TRINITY_DN29262_c0_g2	TRINITY_DN29262_c0_g2	sp|Q0WM29|MMSA_ARATH Methylmalonate-semialdehyde dehydrogenase [acylating], mitochondrial OS=Arabidopsis thaliana GN=ALDH6B2 PE=2 SV=2	miR5144-p5_1	Inositol phosphate metabolism	0.102366
ko00562	TRINITY_DN19183_c0_g1	TRINITY_DN19183_c0_g1	sp|Q56W08|PLCD3_ARATH Phosphoinositide phospholipase C 3 OS=Arabidopsis thaliana GN=PLC3 PE=2 SV=1	miR845a_1	Inositol phosphate metabolism	0.102366
ko00562	TRINITY_DN19183_c0_g1	TRINITY_DN19183_c0_g1	sp|Q56W08|PLCD3_ARATH Phosphoinositide phospholipase C 3 OS=Arabidopsis thaliana GN=PLC3 PE=2 SV=1	miR7782-3p_1	Inositol phosphate metabolism	0.102366
ko00562	TRINITY_DN26867_c0_g1	TRINITY_DN26867_c0_g1	sp|Q944C1|PLCD4_ARATH Phosphoinositide phospholipase C 4 OS=Arabidopsis thaliana GN=PLC4 PE=2 SV=2	miR7760-p3_1	Inositol phosphate metabolism	0.102366
ko00260	TRINITY_DN13479_c0_g1	TRINITY_DN13479_c0_g1	sp|Q9SJA7|SOX_ARATH Probable sarcosine oxidase OS=Arabidopsis thaliana GN=At2g24580 PE=2 SV=1	miR319p_1	Glycine, serine and threonine metabolism	0.103417
ko00260	TRINITY_DN13479_c0_g2	TRINITY_DN13479_c0_g2	sp|Q9SJA7|SOX_ARATH Probable sarcosine oxidase OS=Arabidopsis thaliana GN=At2g24580 PE=2 SV=1	miR319p_1	Glycine, serine and threonine metabolism	0.103417
ko00260	TRINITY_DN13808_c0_g1	TRINITY_DN13808_c0_g1	sp|Q96255|SERC_ARATH Phosphoserine aminotransferase, chloroplastic OS=Arabidopsis thaliana GN=At4g35630 PE=2 SV=1	miR5303j-p5_1	Glycine, serine and threonine metabolism	0.103417
ko00260	TRINITY_DN30072_c2_g1	TRINITY_DN30072_c2_g1	sp|O07051|LTAA_AERJA L-allo-threonine aldolase OS=Aeromonas jandaei GN=ltaA PE=1 SV=1	miR9410-p5_1	Glycine, serine and threonine metabolism	0.103417
ko00260	TRINITY_DN25999_c1_g1	TRINITY_DN25999_c1_g1	sp|Q8H1H9|AMO_ARATH Primary amine oxidase OS=Arabidopsis thaliana GN=At1g62810 PE=2 SV=1	miR5647-p3_1	Glycine, serine and threonine metabolism	0.103417
ko00260	TRINITY_DN13808_c0_g1	TRINITY_DN13808_c0_g1	sp|Q96255|SERC_ARATH Phosphoserine aminotransferase, chloroplastic OS=Arabidopsis thaliana GN=At4g35630 PE=2 SV=1	miR5303j-p3_1	Glycine, serine and threonine metabolism	0.103417
ko00628	TRINITY_DN22158_c0_g1	TRINITY_DN22158_c0_g1	sp|E1U332|ALL12_OLEEU Isoflavone reductase-like protein OS=Olea europaea PE=1 SV=1	miR7760-p5_1	Fluorene degradation	0.104598
ko00351	TRINITY_DN22158_c0_g1	TRINITY_DN22158_c0_g1	sp|E1U332|ALL12_OLEEU Isoflavone reductase-like protein OS=Olea europaea PE=1 SV=1	miR7760-p5_1	1,1,1-Trichloro-2,2-bis	0.104598
ko00520	TRINITY_DN28198_c0_g1	TRINITY_DN28198_c0_g1	sp|Q42605|UGE1_ARATH Bifunctional UDP-glucose 4-epimerase and UDP-xylose 4-epimerase 1 OS=Arabidopsis thaliana GN=UGE1 PE=1 SV=2	miR172b	Amino sugar and nucleotide sugar metabolism	0.108443
ko00520	TRINITY_DN29071_c0_g1	TRINITY_DN29071_c0_g1	sp|P21226|CHI2_PEA Endochitinase A2 OS=Pisum sativum GN=CHI2 PE=1 SV=2	miR7760-p3_2	Amino sugar and nucleotide sugar metabolism	0.108443
ko00520	TRINITY_DN31552_c2_g1	TRINITY_DN31552_c2_g1	sp|O82616|SCRK5_ARATH Putative fructokinase-5 OS=Arabidopsis thaliana GN=At4g10260 PE=2 SV=1	miR171i-p5_1	Amino sugar and nucleotide sugar metabolism	0.108443
ko00520	TRINITY_DN29071_c0_g1	TRINITY_DN29071_c0_g1	sp|P21226|CHI2_PEA Endochitinase A2 OS=Pisum sativum GN=CHI2 PE=1 SV=2	miR6423-p3_3	Amino sugar and nucleotide sugar metabolism	0.108443
ko00520	TRINITY_DN8875_c0_g1	TRINITY_DN8875_c0_g1	-	miR156b-3p_1	Amino sugar and nucleotide sugar metabolism	0.108443
ko00520	TRINITY_DN32796_c0_g3	TRINITY_DN32796_c0_g3	sp|Q8L7S6|HEXO3_ARATH Beta-hexosaminidase 3 OS=Arabidopsis thaliana GN=HEXO3 PE=1 SV=1	miR5655-p3	Amino sugar and nucleotide sugar metabolism	0.108443
ko00520	TRINITY_DN27223_c0_g1	TRINITY_DN27223_c0_g1	sp|P57750|AGM1_ARATH Phosphoacetylglucosamine mutase OS=Arabidopsis thaliana GN=DRT101 PE=1 SV=1	miR5655-p3	Amino sugar and nucleotide sugar metabolism	0.108443
ko00520	TRINITY_DN26603_c1_g1	TRINITY_DN26603_c1_g1	sp|Q9M9P3|UGPA2_ARATH Probable UTP--glucose-1-phosphate uridylyltransferase 2 OS=Arabidopsis thaliana GN=At3g03250 PE=1 SV=1	miR5655-p3	Amino sugar and nucleotide sugar metabolism	0.108443
ko00520	TRINITY_DN29071_c0_g1	TRINITY_DN29071_c0_g1	sp|P21226|CHI2_PEA Endochitinase A2 OS=Pisum sativum GN=CHI2 PE=1 SV=2	miR6423-p5_3	Amino sugar and nucleotide sugar metabolism	0.108443
ko00520	TRINITY_DN24851_c2_g1	TRINITY_DN24851_c2_g1	sp|Q42896|SCRK2_SOLLC Fructokinase-2 OS=Solanum lycopersicum GN=FRK2 PE=1 SV=2	miR7760-p3_1	Amino sugar and nucleotide sugar metabolism	0.108443
ko00520	TRINITY_DN3728_c0_g1	TRINITY_DN3728_c0_g1	sp|P93031|GMD2_ARATH GDP-mannose 4,6 dehydratase 2 OS=Arabidopsis thaliana GN=MUR1 PE=1 SV=3	miR7760-p3_1	Amino sugar and nucleotide sugar metabolism	0.108443
ko00626	TRINITY_DN24747_c0_g1	TRINITY_DN24747_c0_g1	sp|O23066|C86A2_ARATH Cytochrome P450 86A2 OS=Arabidopsis thaliana GN=CYP86A2 PE=2 SV=1	miR7760-p3_2	Naphthalene and anthracene degradation	0.133997
ko00626	TRINITY_DN31152_c2_g3	TRINITY_DN31152_c2_g3	sp|P93147|C81E1_GLYEC Isoflavone 2'-hydroxylase OS=Glycyrrhiza echinata GN=CYP81E1 PE=1 SV=2	miR6423-p3_3	Naphthalene and anthracene degradation	0.133997
ko00626	TRINITY_DN24747_c0_g1	TRINITY_DN24747_c0_g1	sp|O23066|C86A2_ARATH Cytochrome P450 86A2 OS=Arabidopsis thaliana GN=CYP86A2 PE=2 SV=1	miR6423-p3_3	Naphthalene and anthracene degradation	0.133997
ko00626	TRINITY_DN32104_c0_g1	TRINITY_DN32104_c0_g1	sp|P92942|CLCB_ARATH Chloride channel protein CLC-b OS=Arabidopsis thaliana GN=CLC-B PE=1 SV=1	miR6423-p3_3	Naphthalene and anthracene degradation	0.133997
ko00626	TRINITY_DN2167_c0_g2	TRINITY_DN2167_c0_g2	sp|Q8L7S3|C3H24_ARATH Zinc finger CCCH domain-containing protein 24 OS=Arabidopsis thaliana GN=At2g28450 PE=2 SV=1	miR5655-p3	Naphthalene and anthracene degradation	0.133997
ko00626	TRINITY_DN2167_c0_g1	TRINITY_DN2167_c0_g1	sp|Q8L7S3|C3H24_ARATH Zinc finger CCCH domain-containing protein 24 OS=Arabidopsis thaliana GN=At2g28450 PE=2 SV=1	miR5655-p3	Naphthalene and anthracene degradation	0.133997
ko00626	TRINITY_DN31576_c0_g1	TRINITY_DN31576_c0_g1	sp|O81117|C94A1_VICSA Cytochrome P450 94A1 OS=Vicia sativa GN=CYP94A1 PE=2 SV=2	miR159b_1	Naphthalene and anthracene degradation	0.133997
ko00626	TRINITY_DN32608_c0_g1	TRINITY_DN32608_c0_g1	sp|D1MI46|C76BA_SWEMU Geraniol 8-hydroxylase OS=Swertia mussotii GN=CYP76B10 PE=1 SV=1	miR319a-p5_1	Naphthalene and anthracene degradation	0.133997
ko00626	TRINITY_DN31152_c2_g3	TRINITY_DN31152_c2_g3	sp|P93147|C81E1_GLYEC Isoflavone 2'-hydroxylase OS=Glycyrrhiza echinata GN=CYP81E1 PE=1 SV=2	miR6423-p5_3	Naphthalene and anthracene degradation	0.133997
ko00626	TRINITY_DN24747_c0_g1	TRINITY_DN24747_c0_g1	sp|O23066|C86A2_ARATH Cytochrome P450 86A2 OS=Arabidopsis thaliana GN=CYP86A2 PE=2 SV=1	miR6423-p5_3	Naphthalene and anthracene degradation	0.133997
ko00626	TRINITY_DN32104_c0_g1	TRINITY_DN32104_c0_g1	sp|P92942|CLCB_ARATH Chloride channel protein CLC-b OS=Arabidopsis thaliana GN=CLC-B PE=1 SV=1	miR6423-p5_3	Naphthalene and anthracene degradation	0.133997
ko00626	TRINITY_DN30629_c0_g1	TRINITY_DN30629_c0_g1	sp|Q08641|AB140_YEAST Uncharacterized methyltransferase ABP140 OS=Saccharomyces cerevisiae (strain ATCC 204508 / S288c) GN=ABP140 PE=1 SV=3	miR7760-p3_1	Naphthalene and anthracene degradation	0.133997
ko00626	TRINITY_DN31152_c2_g3	TRINITY_DN31152_c2_g3	sp|P93147|C81E1_GLYEC Isoflavone 2'-hydroxylase OS=Glycyrrhiza echinata GN=CYP81E1 PE=1 SV=2	miR7760-p3_1	Naphthalene and anthracene degradation	0.133997
ko00364	TRINITY_DN22158_c0_g1	TRINITY_DN22158_c0_g1	sp|E1U332|ALL12_OLEEU Isoflavone reductase-like protein OS=Olea europaea PE=1 SV=1	miR7760-p5_1	Fluorobenzoate degradation	0.136982
ko04630	TRINITY_DN31441_c2_g3	TRINITY_DN31441_c2_g3	sp|Q9FWQ5|HAC12_ARATH Histone acetyltransferase HAC12 OS=Arabidopsis thaliana GN=HAC12 PE=2 SV=2	miR171i-p5_1	Jak-STAT signaling pathway	0.136982
ko00860	TRINITY_DN21388_c0_g1	TRINITY_DN21388_c0_g1	sp|Q55467|CHLM_SYNY3 Magnesium-protoporphyrin O-methyltransferase OS=Synechocystis sp. (strain PCC 6803 / Kazusa) GN=chlM PE=3 SV=1	miR7760-p5_1	Porphyrin and chlorophyll metabolism	0.156742
ko00860	TRINITY_DN24112_c1_g1	TRINITY_DN24112_c1_g1	sp|Q85WB7|GSA_BRANA Glutamate-1-semialdehyde 2,1-aminomutase, chloroplastic OS=Brassica napus GN=GSA PE=2 SV=1	miR171i-p5_1	Porphyrin and chlorophyll metabolism	0.156742
ko00860	TRINITY_DN26850_c0_g1	TRINITY_DN26850_c0_g1	sp|Q6F8G6|CYSG_ACIAD Siroheme synthase OS=Acinetobacter sp. (strain ADP1) GN=cysG PE=3 SV=1	miR171i-p5_1	Porphyrin and chlorophyll metabolism	0.156742
ko00860	TRINITY_DN21938_c0_g1	TRINITY_DN21938_c0_g1	sp|Q42522|GSA2_ARATH Glutamate-1-semialdehyde 2,1-aminomutase 2, chloroplastic OS=Arabidopsis thaliana GN=GSA2 PE=2 SV=2	miR5303j-p5_1	Porphyrin and chlorophyll metabolism	0.156742
ko00860	TRINITY_DN26850_c0_g1	TRINITY_DN26850_c0_g1	sp|Q6F8G6|CYSG_ACIAD Siroheme synthase OS=Acinetobacter sp. (strain ADP1) GN=cysG PE=3 SV=1	miR5655-p3	Porphyrin and chlorophyll metabolism	0.156742
ko00860	TRINITY_DN21938_c0_g1	TRINITY_DN21938_c0_g1	sp|Q42522|GSA2_ARATH Glutamate-1-semialdehyde 2,1-aminomutase 2, chloroplastic OS=Arabidopsis thaliana GN=GSA2 PE=2 SV=2	miR5303j-p3_1	Porphyrin and chlorophyll metabolism	0.156742
ko00860	TRINITY_DN29602_c0_g1	TRINITY_DN29602_c0_g1	sp|A2RVM0|TIC32_ARATH Short-chain dehydrogenase TIC 32, chloroplastic OS=Arabidopsis thaliana GN=TIC32 PE=2 SV=1	Xso-miRn80	Porphyrin and chlorophyll metabolism	0.156742
ko00966	TRINITY_DN5779_c0_g1	TRINITY_DN5779_c0_g1	sp|Q9ZVX4|U90A1_ARATH UDP-glycosyltransferase 90A1 OS=Arabidopsis thaliana GN=UGT90A1 PE=2 SV=1	miR2118e-p3_1	Glucosinolate biosynthesis	0.161846
ko00966	TRINITY_DN31862_c1_g1	TRINITY_DN31862_c1_g1	sp|Q8RV79|SOT11_ARATH Cytosolic sulfotransferase 11 OS=Arabidopsis thaliana GN=SOT11 PE=2 SV=1	miR5655-p3	Glucosinolate biosynthesis	0.161846
ko00564	TRINITY_DN30696_c0_g2	TRINITY_DN30696_c0_g2	sp|O48809|LRX2_ARATH Leucine-rich repeat extensin-like protein 2 OS=Arabidopsis thaliana GN=LRX2 PE=1 SV=1	miR390_1	Glycerophospholipid metabolism	0.162608
ko00564	TRINITY_DN30696_c0_g2	TRINITY_DN30696_c0_g2	sp|O48809|LRX2_ARATH Leucine-rich repeat extensin-like protein 2 OS=Arabidopsis thaliana GN=LRX2 PE=1 SV=1	miR6423-p3_3	Glycerophospholipid metabolism	0.162608
ko00564	TRINITY_DN30696_c0_g2	TRINITY_DN30696_c0_g2	sp|O48809|LRX2_ARATH Leucine-rich repeat extensin-like protein 2 OS=Arabidopsis thaliana GN=LRX2 PE=1 SV=1	miR6423-p3_3	Glycerophospholipid metabolism	0.162608
ko00564	TRINITY_DN30696_c0_g2	TRINITY_DN30696_c0_g2	sp|O48809|LRX2_ARATH Leucine-rich repeat extensin-like protein 2 OS=Arabidopsis thaliana GN=LRX2 PE=1 SV=1	miR6423-p3_3	Glycerophospholipid metabolism	0.162608
ko00564	TRINITY_DN32364_c1_g2	TRINITY_DN32364_c1_g2	sp|Q9C5E5|DGK5_ARATH Diacylglycerol kinase 5 OS=Arabidopsis thaliana GN=DGK5 PE=2 SV=1	miR5303j-p5_1	Glycerophospholipid metabolism	0.162608
ko00564	TRINITY_DN31312_c0_g1	TRINITY_DN31312_c0_g1	sp|P73548|CDSA_SYNY3 Phosphatidate cytidylyltransferase OS=Synechocystis sp. (strain PCC 6803 / Kazusa) GN=cdsA PE=3 SV=1	miR156b-3p_1	Glycerophospholipid metabolism	0.162608
ko00564	TRINITY_DN30696_c0_g2	TRINITY_DN30696_c0_g2	sp|O48809|LRX2_ARATH Leucine-rich repeat extensin-like protein 2 OS=Arabidopsis thaliana GN=LRX2 PE=1 SV=1	miR390	Glycerophospholipid metabolism	0.162608
ko00564	TRINITY_DN32196_c0_g2	TRINITY_DN32196_c0_g2	-	miR5655-p3	Glycerophospholipid metabolism	0.162608
ko00564	TRINITY_DN29077_c0_g1	TRINITY_DN29077_c0_g1	sp|O14111|PSD3_SCHPO Phosphatidylserine decarboxylase proenzyme 3 OS=Schizosaccharomyces pombe (strain 972 / ATCC 24843) GN=psd3 PE=3 SV=2	miR5647-p3_1	Glycerophospholipid metabolism	0.162608
ko00564	TRINITY_DN30696_c0_g2	TRINITY_DN30696_c0_g2	sp|O48809|LRX2_ARATH Leucine-rich repeat extensin-like protein 2 OS=Arabidopsis thaliana GN=LRX2 PE=1 SV=1	miR6423-p5_3	Glycerophospholipid metabolism	0.162608
ko00564	TRINITY_DN30696_c0_g2	TRINITY_DN30696_c0_g2	sp|O48809|LRX2_ARATH Leucine-rich repeat extensin-like protein 2 OS=Arabidopsis thaliana GN=LRX2 PE=1 SV=1	miR6423-p5_3	Glycerophospholipid metabolism	0.162608
ko00564	TRINITY_DN30696_c0_g2	TRINITY_DN30696_c0_g2	sp|O48809|LRX2_ARATH Leucine-rich repeat extensin-like protein 2 OS=Arabidopsis thaliana GN=LRX2 PE=1 SV=1	miR6423-p5_3	Glycerophospholipid metabolism	0.162608
ko00564	TRINITY_DN32364_c1_g2	TRINITY_DN32364_c1_g2	sp|Q9C5E5|DGK5_ARATH Diacylglycerol kinase 5 OS=Arabidopsis thaliana GN=DGK5 PE=2 SV=1	miR5303j-p3_1	Glycerophospholipid metabolism	0.162608
ko01051	TRINITY_DN23813_c0_g1	TRINITY_DN23813_c0_g1	sp|Q43848|TKTC_SOLTU Transketolase, chloroplastic OS=Solanum tuberosum PE=2 SV=1	miR7760-p5_1	Biosynthesis of ansamycins	0.168199
ko01051	TRINITY_DN23813_c0_g1	TRINITY_DN23813_c0_g1	sp|Q43848|TKTC_SOLTU Transketolase, chloroplastic OS=Solanum tuberosum PE=2 SV=1	miR7760-p3_2	Biosynthesis of ansamycins	0.168199
ko01051	TRINITY_DN23813_c0_g1	TRINITY_DN23813_c0_g1	sp|Q43848|TKTC_SOLTU Transketolase, chloroplastic OS=Solanum tuberosum PE=2 SV=1	miR6423-p3_3	Biosynthesis of ansamycins	0.168199
ko01051	TRINITY_DN23813_c0_g1	TRINITY_DN23813_c0_g1	sp|Q43848|TKTC_SOLTU Transketolase, chloroplastic OS=Solanum tuberosum PE=2 SV=1	miR6423-p5_3	Biosynthesis of ansamycins	0.168199
ko01051	TRINITY_DN23813_c0_g1	TRINITY_DN23813_c0_g1	sp|Q43848|TKTC_SOLTU Transketolase, chloroplastic OS=Solanum tuberosum PE=2 SV=1	miR7760-p3_1	Biosynthesis of ansamycins	0.168199
ko00130	TRINITY_DN21272_c0_g1	TRINITY_DN21272_c0_g1	sp|Q69RG7|4CLL7_ORYSJ 4-coumarate--CoA ligase-like 7 OS=Oryza sativa subsp. japonica GN=4CLL7 PE=2 SV=1	miR7760-p3_2	Ubiquinone and other terpenoid-quinone biosynthesis	0.170901
ko00130	TRINITY_DN31753_c2_g1	TRINITY_DN31753_c2_g1	sp|Q9LQS1|AAE8_ARATH Probable acyl-activating enzyme 8 OS=Arabidopsis thaliana GN=AAE8 PE=2 SV=1	miR7760-p3_2	Ubiquinone and other terpenoid-quinone biosynthesis	0.170901
ko00130	TRINITY_DN48458_c0_g1	TRINITY_DN48458_c0_g1	sp|O24540|4CL_VANPL 4-coumarate--CoA ligase OS=Vanilla planifolia GN=4CL PE=3 SV=1	miR319p_1	Ubiquinone and other terpenoid-quinone biosynthesis	0.170901
ko00130	TRINITY_DN21272_c0_g1	TRINITY_DN21272_c0_g1	sp|Q69RG7|4CLL7_ORYSJ 4-coumarate--CoA ligase-like 7 OS=Oryza sativa subsp. japonica GN=4CLL7 PE=2 SV=1	miR6423-p3_3	Ubiquinone and other terpenoid-quinone biosynthesis	0.170901
ko00130	TRINITY_DN33660_c0_g1	TRINITY_DN33660_c0_g1	sp|P31685|4CL2_SOLTU 4-coumarate--CoA ligase 2 OS=Solanum tuberosum GN=4CL2 PE=3 SV=1	miR5655-p3	Ubiquinone and other terpenoid-quinone biosynthesis	0.170901
ko00130	TRINITY_DN21272_c0_g1	TRINITY_DN21272_c0_g1	sp|Q69RG7|4CLL7_ORYSJ 4-coumarate--CoA ligase-like 7 OS=Oryza sativa subsp. japonica GN=4CLL7 PE=2 SV=1	miR6423-p5_3	Ubiquinone and other terpenoid-quinone biosynthesis	0.170901
ko00100	TRINITY_DN28378_c1_g2	TRINITY_DN28378_c1_g2	sp|P53800|FDFT_NICBE Squalene synthase OS=Nicotiana benthamiana PE=2 SV=1	miR5303j-p5_1	Steroid biosynthesis	0.174784
ko00100	TRINITY_DN17877_c0_g1	TRINITY_DN17877_c0_g1	sp|P53800|FDFT_NICBE Squalene synthase OS=Nicotiana benthamiana PE=2 SV=1	miR160c_1	Steroid biosynthesis	0.174784
ko00100	TRINITY_DN1426_c0_g1	TRINITY_DN1426_c0_g1	sp|O48651|ERG1_PANGI Squalene monooxygenase OS=Panax ginseng PE=2 SV=1	miR319a-p5_1	Steroid biosynthesis	0.174784
ko00100	TRINITY_DN28378_c1_g2	TRINITY_DN28378_c1_g2	sp|P53800|FDFT_NICBE Squalene synthase OS=Nicotiana benthamiana PE=2 SV=1	miR5303j-p3_1	Steroid biosynthesis	0.174784
ko03070	TRINITY_DN15871_c0_g1	TRINITY_DN15871_c0_g1	sp|Q94G17|TATC_PEA Sec-independent protein translocase protein TATC, chloroplastic OS=Pisum sativum GN=TATC PE=1 SV=1	miR7760-p3_2	Bacterial secretion system	0.17484
ko03070	TRINITY_DN15871_c0_g1	TRINITY_DN15871_c0_g1	sp|Q94G17|TATC_PEA Sec-independent protein translocase protein TATC, chloroplastic OS=Pisum sativum GN=TATC PE=1 SV=1	miR6423-p3_3	Bacterial secretion system	0.17484
ko03070	TRINITY_DN31217_c0_g2	TRINITY_DN31217_c0_g2	sp|Q42191|OXA1_ARATH Mitochondrial inner membrane protein OXA1 OS=Arabidopsis thaliana GN=OXA1 PE=2 SV=2	miR156b-3p_1	Bacterial secretion system	0.17484
ko03070	TRINITY_DN15871_c0_g1	TRINITY_DN15871_c0_g1	sp|Q94G17|TATC_PEA Sec-independent protein translocase protein TATC, chloroplastic OS=Pisum sativum GN=TATC PE=1 SV=1	miR6423-p5_3	Bacterial secretion system	0.17484
ko00250	TRINITY_DN19769_c0_g1	TRINITY_DN19769_c0_g1	sp|P52596|DHE3_VITVI Glutamate dehydrogenase OS=Vitis vinifera GN=GDH PE=2 SV=1	miR319p_1	Alanine, aspartate and glutamate metabolism	0.179226
ko00250	TRINITY_DN17132_c0_g1	TRINITY_DN17132_c0_g1	sp|Q9LFU1|ASNS3_ARATH Asparagine synthetase [glutamine-hydrolyzing] 3 OS=Arabidopsis thaliana GN=ASN3 PE=2 SV=1	miR319p_1	Alanine, aspartate and glutamate metabolism	0.179226
ko00250	TRINITY_DN16038_c0_g1	TRINITY_DN16038_c0_g1	sp|Q9SHE9|LBD4_ARATH LOB domain-containing protein 4 OS=Arabidopsis thaliana GN=LBD4 PE=2 SV=1	miR171i-p5_1	Alanine, aspartate and glutamate metabolism	0.179226
ko00250	TRINITY_DN16038_c0_g2	TRINITY_DN16038_c0_g2	sp|Q9SHE9|LBD4_ARATH LOB domain-containing protein 4 OS=Arabidopsis thaliana GN=LBD4 PE=2 SV=1	miR171i-p5_1	Alanine, aspartate and glutamate metabolism	0.179226
ko00250	TRINITY_DN36880_c0_g1	TRINITY_DN36880_c0_g1	sp|Q9SLB7|LBD16_ARATH LOB domain-containing protein 16 OS=Arabidopsis thaliana GN=LBD16 PE=2 SV=1	miR6423-p3_3	Alanine, aspartate and glutamate metabolism	0.179226
ko00250	TRINITY_DN36880_c0_g1	TRINITY_DN36880_c0_g1	sp|Q9SLB7|LBD16_ARATH LOB domain-containing protein 16 OS=Arabidopsis thaliana GN=LBD16 PE=2 SV=1	miR6423-p5_3	Alanine, aspartate and glutamate metabolism	0.179226
ko00250	TRINITY_DN16437_c0_g1	TRINITY_DN16437_c0_g1	sp|Q9LDV4|ALAT2_ARATH Alanine aminotransferase 2, mitochondrial OS=Arabidopsis thaliana GN=ALAAT2 PE=2 SV=1	miR3634-p5_1	Alanine, aspartate and glutamate metabolism	0.179226
ko00250	TRINITY_DN16437_c0_g1	TRINITY_DN16437_c0_g1	sp|Q9LDV4|ALAT2_ARATH Alanine aminotransferase 2, mitochondrial OS=Arabidopsis thaliana GN=ALAAT2 PE=2 SV=1	miR3634-p3_2	Alanine, aspartate and glutamate metabolism	0.179226
ko00500	TRINITY_DN31752_c0_g1	TRINITY_DN31752_c0_g1	sp|O48711|PME12_ARATH Probable pectinesterase/pectinesterase inhibitor 12 OS=Arabidopsis thaliana GN=PME12 PE=2 SV=1	miR2645-p3_1	Starch and sucrose metabolism	0.19374
ko00500	TRINITY_DN23724_c0_g1	TRINITY_DN23724_c0_g1	sp|Q9CAC1|GUN8_ARATH Endoglucanase 8 OS=Arabidopsis thaliana GN=CEL1 PE=2 SV=1	miR7760-p5_1	Starch and sucrose metabolism	0.19374
ko00500	TRINITY_DN31552_c2_g1	TRINITY_DN31552_c2_g1	sp|O82616|SCRK5_ARATH Putative fructokinase-5 OS=Arabidopsis thaliana GN=At4g10260 PE=2 SV=1	miR171i-p5_1	Starch and sucrose metabolism	0.19374
ko00500	TRINITY_DN23724_c0_g1	TRINITY_DN23724_c0_g1	sp|Q9CAC1|GUN8_ARATH Endoglucanase 8 OS=Arabidopsis thaliana GN=CEL1 PE=2 SV=1	miR6423-p3_3	Starch and sucrose metabolism	0.19374
ko00500	TRINITY_DN30322_c0_g1	TRINITY_DN30322_c0_g1	sp|Q9LIR6|BAM1_ARATH Beta-amylase 1, chloroplastic OS=Arabidopsis thaliana GN=BAM1 PE=1 SV=1	miR6423-p3_3	Starch and sucrose metabolism	0.19374
ko00500	TRINITY_DN29217_c0_g1	TRINITY_DN29217_c0_g1	sp|P93568|SSY1_SOLTU Soluble starch synthase 1, chloroplastic/amyloplastic OS=Solanum tuberosum PE=2 SV=1	miR6423-p3_3	Starch and sucrose metabolism	0.19374
ko00500	TRINITY_DN30531_c0_g1	TRINITY_DN30531_c0_g1	sp|Q9LMI0|TPS7_ARATH Probable alpha,alpha-trehalose-phosphate synthase [UDP-forming] 7 OS=Arabidopsis thaliana GN=TPS7 PE=1 SV=1	miR5144-p5_1	Starch and sucrose metabolism	0.19374
ko00500	TRINITY_DN14849_c0_g1	TRINITY_DN14849_c0_g1	sp|Q9LVQ0|PME31_ARATH Pectinesterase 31 OS=Arabidopsis thaliana GN=PME31 PE=1 SV=1	miR5655-p3	Starch and sucrose metabolism	0.19374
ko00500	TRINITY_DN24520_c1_g1	TRINITY_DN24520_c1_g1	sp|Q9SGZ5|BXL7_ARATH Probable beta-D-xylosidase 7 OS=Arabidopsis thaliana GN=BXL7 PE=2 SV=2	miR5655-p3	Starch and sucrose metabolism	0.19374
ko00500	TRINITY_DN26603_c1_g1	TRINITY_DN26603_c1_g1	sp|Q9M9P3|UGPA2_ARATH Probable UTP--glucose-1-phosphate uridylyltransferase 2 OS=Arabidopsis thaliana GN=At3g03250 PE=1 SV=1	miR5655-p3	Starch and sucrose metabolism	0.19374
ko00500	TRINITY_DN28653_c0_g1	TRINITY_DN28653_c0_g1	-	miR166g-5p_1	Starch and sucrose metabolism	0.19374
ko00500	TRINITY_DN29810_c1_g1	TRINITY_DN29810_c1_g1	sp|Q9FH80|BAM8_ARATH Beta-amylase 8 OS=Arabidopsis thaliana GN=BAM8 PE=2 SV=1	miR319a-p5_1	Starch and sucrose metabolism	0.19374
ko00500	TRINITY_DN23724_c0_g1	TRINITY_DN23724_c0_g1	sp|Q9CAC1|GUN8_ARATH Endoglucanase 8 OS=Arabidopsis thaliana GN=CEL1 PE=2 SV=1	miR6423-p5_3	Starch and sucrose metabolism	0.19374
ko00500	TRINITY_DN30322_c0_g1	TRINITY_DN30322_c0_g1	sp|Q9LIR6|BAM1_ARATH Beta-amylase 1, chloroplastic OS=Arabidopsis thaliana GN=BAM1 PE=1 SV=1	miR6423-p5_3	Starch and sucrose metabolism	0.19374
ko00500	TRINITY_DN29217_c0_g1	TRINITY_DN29217_c0_g1	sp|P93568|SSY1_SOLTU Soluble starch synthase 1, chloroplastic/amyloplastic OS=Solanum tuberosum PE=2 SV=1	miR6423-p5_3	Starch and sucrose metabolism	0.19374
ko00500	TRINITY_DN24851_c2_g1	TRINITY_DN24851_c2_g1	sp|Q42896|SCRK2_SOLLC Fructokinase-2 OS=Solanum lycopersicum GN=FRK2 PE=1 SV=2	miR7760-p3_1	Starch and sucrose metabolism	0.19374
ko00940	TRINITY_DN31672_c0_g3	TRINITY_DN31672_c0_g3	sp|P51104|DFRA_DIACA Dihydroflavonol-4-reductase OS=Dianthus caryophyllus GN=A PE=2 SV=1	miR845a-p3_1	Phenylpropanoid biosynthesis	0.199383
ko00940	TRINITY_DN31452_c0_g1	TRINITY_DN31452_c0_g1	sp|P45726|PALY_CAMSI Phenylalanine ammonia-lyase OS=Camellia sinensis GN=PAL PE=2 SV=1	miR7760-p5_1	Phenylpropanoid biosynthesis	0.199383
ko00940	TRINITY_DN21272_c0_g1	TRINITY_DN21272_c0_g1	sp|Q69RG7|4CLL7_ORYSJ 4-coumarate--CoA ligase-like 7 OS=Oryza sativa subsp. japonica GN=4CLL7 PE=2 SV=1	miR7760-p3_2	Phenylpropanoid biosynthesis	0.199383
ko00940	TRINITY_DN31753_c2_g1	TRINITY_DN31753_c2_g1	sp|Q9LQS1|AAE8_ARATH Probable acyl-activating enzyme 8 OS=Arabidopsis thaliana GN=AAE8 PE=2 SV=1	miR7760-p3_2	Phenylpropanoid biosynthesis	0.199383
ko00940	TRINITY_DN48458_c0_g1	TRINITY_DN48458_c0_g1	sp|O24540|4CL_VANPL 4-coumarate--CoA ligase OS=Vanilla planifolia GN=4CL PE=3 SV=1	miR319p_1	Phenylpropanoid biosynthesis	0.199383
ko00940	TRINITY_DN21272_c0_g1	TRINITY_DN21272_c0_g1	sp|Q69RG7|4CLL7_ORYSJ 4-coumarate--CoA ligase-like 7 OS=Oryza sativa subsp. japonica GN=4CLL7 PE=2 SV=1	miR6423-p3_3	Phenylpropanoid biosynthesis	0.199383
ko00940	TRINITY_DN17650_c0_g1	TRINITY_DN17650_c0_g1	sp|Q9LTA3|U91C1_ARATH UDP-glycosyltransferase 91C1 OS=Arabidopsis thaliana GN=UGT91C1 PE=2 SV=1	miR5144-p5_1	Phenylpropanoid biosynthesis	0.199383
ko00940	TRINITY_DN33660_c0_g1	TRINITY_DN33660_c0_g1	sp|P31685|4CL2_SOLTU 4-coumarate--CoA ligase 2 OS=Solanum tuberosum GN=4CL2 PE=3 SV=1	miR5655-p3	Phenylpropanoid biosynthesis	0.199383
ko00940	TRINITY_DN24520_c1_g1	TRINITY_DN24520_c1_g1	sp|Q9SGZ5|BXL7_ARATH Probable beta-D-xylosidase 7 OS=Arabidopsis thaliana GN=BXL7 PE=2 SV=2	miR5655-p3	Phenylpropanoid biosynthesis	0.199383
ko00940	TRINITY_DN16531_c0_g1	TRINITY_DN16531_c0_g1	sp|Q94A84|U72E1_ARATH UDP-glycosyltransferase 72E1 OS=Arabidopsis thaliana GN=UGT72E1 PE=1 SV=1	miR5655-p3	Phenylpropanoid biosynthesis	0.199383
ko00940	TRINITY_DN21272_c0_g1	TRINITY_DN21272_c0_g1	sp|Q69RG7|4CLL7_ORYSJ 4-coumarate--CoA ligase-like 7 OS=Oryza sativa subsp. japonica GN=4CLL7 PE=2 SV=1	miR6423-p5_3	Phenylpropanoid biosynthesis	0.199383
ko00940	TRINITY_DN31452_c0_g1	TRINITY_DN31452_c0_g1	sp|P45726|PALY_CAMSI Phenylalanine ammonia-lyase OS=Camellia sinensis GN=PAL PE=2 SV=1	miR7760-p3_1	Phenylpropanoid biosynthesis	0.199383
ko00940	TRINITY_DN31452_c0_g1	TRINITY_DN31452_c0_g1	sp|P45726|PALY_CAMSI Phenylalanine ammonia-lyase OS=Camellia sinensis GN=PAL PE=2 SV=1	miR7760-p3_1	Phenylpropanoid biosynthesis	0.199383
ko00590	TRINITY_DN22334_c0_g1	TRINITY_DN22334_c0_g1	-	miR1863c-p3_2	Arachidonic acid metabolism	0.201277
ko00590	TRINITY_DN27105_c1_g2	TRINITY_DN27105_c1_g2	sp|O04922|GPX2_ARATH Probable glutathione peroxidase 2 OS=Arabidopsis thaliana GN=GPX2 PE=1 SV=1	miR171i-p5_1	Arachidonic acid metabolism	0.201277
ko00590	TRINITY_DN22334_c0_g1	TRINITY_DN22334_c0_g1	-	miR1863c-p3_1	Arachidonic acid metabolism	0.201277
ko00590	TRINITY_DN22334_c0_g1	TRINITY_DN22334_c0_g1	-	miR845a_1	Arachidonic acid metabolism	0.201277
ko04144	TRINITY_DN32358_c1_g1	TRINITY_DN32358_c1_g1	sp|Q9STW6|HSP7F_ARATH Heat shock 70 kDa protein 6, chloroplastic OS=Arabidopsis thaliana GN=HSP70-6 PE=1 SV=1	miR7760-p5_1	Endocytosis	0.207648
ko04144	TRINITY_DN32358_c1_g1	TRINITY_DN32358_c1_g1	sp|Q9STW6|HSP7F_ARATH Heat shock 70 kDa protein 6, chloroplastic OS=Arabidopsis thaliana GN=HSP70-6 PE=1 SV=1	miR7760-p3_2	Endocytosis	0.207648
ko04144	TRINITY_DN19783_c0_g1	TRINITY_DN19783_c0_g1	sp|P27322|HSP72_SOLLC Heat shock cognate 70 kDa protein 2 OS=Solanum lycopersicum GN=HSC-2 PE=1 SV=1	miR7760-p3_2	Endocytosis	0.207648
ko04144	TRINITY_DN5477_c0_g1	TRINITY_DN5477_c0_g1	sp|O75351|VPS4B_HUMAN Vacuolar protein sorting-associated protein 4B OS=Homo sapiens GN=VPS4B PE=1 SV=2	miR7760-p3_2	Endocytosis	0.207648
ko04144	TRINITY_DN30696_c0_g2	TRINITY_DN30696_c0_g2	sp|O48809|LRX2_ARATH Leucine-rich repeat extensin-like protein 2 OS=Arabidopsis thaliana GN=LRX2 PE=1 SV=1	miR390_1	Endocytosis	0.207648
ko04144	TRINITY_DN32971_c0_g1	TRINITY_DN32971_c0_g1	sp|Q9LUM0|FAB1B_ARATH 1-phosphatidylinositol-3-phosphate 5-kinase FAB1B OS=Arabidopsis thaliana GN=FAB1B PE=2 SV=1	miR319p_1	Endocytosis	0.207648
ko04144	TRINITY_DN32358_c1_g1	TRINITY_DN32358_c1_g1	sp|Q9STW6|HSP7F_ARATH Heat shock 70 kDa protein 6, chloroplastic OS=Arabidopsis thaliana GN=HSP70-6 PE=1 SV=1	miR6423-p3_3	Endocytosis	0.207648
ko04144	TRINITY_DN30696_c0_g2	TRINITY_DN30696_c0_g2	sp|O48809|LRX2_ARATH Leucine-rich repeat extensin-like protein 2 OS=Arabidopsis thaliana GN=LRX2 PE=1 SV=1	miR6423-p3_3	Endocytosis	0.207648
ko04144	TRINITY_DN30696_c0_g2	TRINITY_DN30696_c0_g2	sp|O48809|LRX2_ARATH Leucine-rich repeat extensin-like protein 2 OS=Arabidopsis thaliana GN=LRX2 PE=1 SV=1	miR6423-p3_3	Endocytosis	0.207648
ko04144	TRINITY_DN30696_c0_g2	TRINITY_DN30696_c0_g2	sp|O48809|LRX2_ARATH Leucine-rich repeat extensin-like protein 2 OS=Arabidopsis thaliana GN=LRX2 PE=1 SV=1	miR6423-p3_3	Endocytosis	0.207648
ko04144	TRINITY_DN5477_c0_g1	TRINITY_DN5477_c0_g1	sp|O75351|VPS4B_HUMAN Vacuolar protein sorting-associated protein 4B OS=Homo sapiens GN=VPS4B PE=1 SV=2	miR6423-p3_3	Endocytosis	0.207648
ko04144	TRINITY_DN5477_c0_g1	TRINITY_DN5477_c0_g1	sp|O75351|VPS4B_HUMAN Vacuolar protein sorting-associated protein 4B OS=Homo sapiens GN=VPS4B PE=1 SV=2	miR5303j-p5_1	Endocytosis	0.207648
ko04144	TRINITY_DN11169_c1_g1	TRINITY_DN11169_c1_g1	sp|Q9SFB8|PI5K6_ARATH Phosphatidylinositol 4-phosphate 5-kinase 6 OS=Arabidopsis thaliana GN=PIP5K6 PE=2 SV=1	miR5144-p5_1	Endocytosis	0.207648
ko04144	TRINITY_DN28775_c1_g1	TRINITY_DN28775_c1_g1	sp|Q0WUR5|FAB1A_ARATH 1-phosphatidylinositol-3-phosphate 5-kinase FAB1A OS=Arabidopsis thaliana GN=FAB1A PE=2 SV=1	miR5144-p5_1	Endocytosis	0.207648
ko04144	TRINITY_DN30696_c0_g2	TRINITY_DN30696_c0_g2	sp|O48809|LRX2_ARATH Leucine-rich repeat extensin-like protein 2 OS=Arabidopsis thaliana GN=LRX2 PE=1 SV=1	miR390	Endocytosis	0.207648
ko04144	TRINITY_DN32358_c1_g1	TRINITY_DN32358_c1_g1	sp|Q9STW6|HSP7F_ARATH Heat shock 70 kDa protein 6, chloroplastic OS=Arabidopsis thaliana GN=HSP70-6 PE=1 SV=1	miR5655-p3	Endocytosis	0.207648
ko04144	TRINITY_DN25867_c0_g1	TRINITY_DN25867_c0_g1	sp|Q9FL69|AGD5_ARATH Probable ADP-ribosylation factor GTPase-activating protein AGD5 OS=Arabidopsis thaliana GN=AGD5 PE=1 SV=1	miR319a-p5_1	Endocytosis	0.207648
ko04144	TRINITY_DN32358_c1_g1	TRINITY_DN32358_c1_g1	sp|Q9STW6|HSP7F_ARATH Heat shock 70 kDa protein 6, chloroplastic OS=Arabidopsis thaliana GN=HSP70-6 PE=1 SV=1	miR6423-p5_3	Endocytosis	0.207648
ko04144	TRINITY_DN30696_c0_g2	TRINITY_DN30696_c0_g2	sp|O48809|LRX2_ARATH Leucine-rich repeat extensin-like protein 2 OS=Arabidopsis thaliana GN=LRX2 PE=1 SV=1	miR6423-p5_3	Endocytosis	0.207648
ko04144	TRINITY_DN30696_c0_g2	TRINITY_DN30696_c0_g2	sp|O48809|LRX2_ARATH Leucine-rich repeat extensin-like protein 2 OS=Arabidopsis thaliana GN=LRX2 PE=1 SV=1	miR6423-p5_3	Endocytosis	0.207648
ko04144	TRINITY_DN30696_c0_g2	TRINITY_DN30696_c0_g2	sp|O48809|LRX2_ARATH Leucine-rich repeat extensin-like protein 2 OS=Arabidopsis thaliana GN=LRX2 PE=1 SV=1	miR6423-p5_3	Endocytosis	0.207648
ko04144	TRINITY_DN5477_c0_g1	TRINITY_DN5477_c0_g1	sp|O75351|VPS4B_HUMAN Vacuolar protein sorting-associated protein 4B OS=Homo sapiens GN=VPS4B PE=1 SV=2	miR6423-p5_3	Endocytosis	0.207648
ko04144	TRINITY_DN5477_c0_g1	TRINITY_DN5477_c0_g1	sp|O75351|VPS4B_HUMAN Vacuolar protein sorting-associated protein 4B OS=Homo sapiens GN=VPS4B PE=1 SV=2	miR5303j-p3_1	Endocytosis	0.207648
ko03440	TRINITY_DN28422_c0_g2	TRINITY_DN28422_c0_g2	sp|Q7YQM3|ATRX_PONPY Transcriptional regulator ATRX OS=Pongo pygmaeus GN=ATRX PE=2 SV=1	miR172b	Homologous recombination	0.211902
ko03440	TRINITY_DN22558_c0_g1	TRINITY_DN22558_c0_g1	sp|Q84J78|SSBP_ARATH Single-stranded DNA-binding protein, mitochondrial OS=Arabidopsis thaliana GN=At4g11060 PE=2 SV=1	miR7760-p3_2	Homologous recombination	0.211902
ko03440	TRINITY_DN25043_c0_g1	TRINITY_DN25043_c0_g1	sp|Q9FKM5|XRCC3_ARATH DNA repair protein XRCC3 homolog OS=Arabidopsis thaliana GN=XRCC3 PE=1 SV=1	miR6423-p3_3	Homologous recombination	0.211902
ko03440	TRINITY_DN25043_c0_g1	TRINITY_DN25043_c0_g1	sp|Q9FKM5|XRCC3_ARATH DNA repair protein XRCC3 homolog OS=Arabidopsis thaliana GN=XRCC3 PE=1 SV=1	miR6423-p5_3	Homologous recombination	0.211902
ko04712	TRINITY_DN13031_c0_g1	TRINITY_DN13031_c0_g1	sp|Q8GZ38|UNE10_ARATH Transcription factor UNE10 OS=Arabidopsis thaliana GN=UNE10 PE=2 SV=1	miR7760-p3_2	Circadian rhythm - plant	0.212453
ko04712	TRINITY_DN13031_c0_g1	TRINITY_DN13031_c0_g1	sp|Q8GZ38|UNE10_ARATH Transcription factor UNE10 OS=Arabidopsis thaliana GN=UNE10 PE=2 SV=1	miR7760-p3_2	Circadian rhythm - plant	0.212453
ko04712	TRINITY_DN29563_c1_g1	TRINITY_DN29563_c1_g1	sp|Q8GXL7|GAT24_ARATH GATA transcription factor 24 OS=Arabidopsis thaliana GN=GATA24 PE=2 SV=2	miR7760-p3_2	Circadian rhythm - plant	0.212453
ko04712	TRINITY_DN13031_c0_g1	TRINITY_DN13031_c0_g1	sp|Q8GZ38|UNE10_ARATH Transcription factor UNE10 OS=Arabidopsis thaliana GN=UNE10 PE=2 SV=1	miR6423-p3_3	Circadian rhythm - plant	0.212453
ko04712	TRINITY_DN13031_c0_g1	TRINITY_DN13031_c0_g1	sp|Q8GZ38|UNE10_ARATH Transcription factor UNE10 OS=Arabidopsis thaliana GN=UNE10 PE=2 SV=1	miR6423-p3_3	Circadian rhythm - plant	0.212453
ko04712	TRINITY_DN13031_c0_g1	TRINITY_DN13031_c0_g1	sp|Q8GZ38|UNE10_ARATH Transcription factor UNE10 OS=Arabidopsis thaliana GN=UNE10 PE=2 SV=1	miR156b-3p_1	Circadian rhythm - plant	0.212453
ko04712	TRINITY_DN13031_c0_g1	TRINITY_DN13031_c0_g1	sp|Q8GZ38|UNE10_ARATH Transcription factor UNE10 OS=Arabidopsis thaliana GN=UNE10 PE=2 SV=1	miR156b-3p_1	Circadian rhythm - plant	0.212453
ko04712	TRINITY_DN16912_c0_g1	TRINITY_DN16912_c0_g1	sp|P06592|PHYA_CUCPE Phytochrome A OS=Cucurbita pepo GN=PHYA PE=2 SV=1	miR390a-p5_1	Circadian rhythm - plant	0.212453
ko04712	TRINITY_DN47668_c0_g1	TRINITY_DN47668_c0_g1	sp|A2YQ93|PRR37_ORYSI Two-component response regulator-like PRR37 OS=Oryza sativa subsp. indica GN=PRR37 PE=2 SV=2	miR5655-p3	Circadian rhythm - plant	0.212453
ko04712	TRINITY_DN21560_c0_g1	TRINITY_DN21560_c0_g1	sp|A2XFB7|PRR73_ORYSI Two-component response regulator-like PRR73 OS=Oryza sativa subsp. indica GN=PRR73 PE=2 SV=2	miR5655-p3	Circadian rhythm - plant	0.212453
ko04712	TRINITY_DN13031_c0_g1	TRINITY_DN13031_c0_g1	sp|Q8GZ38|UNE10_ARATH Transcription factor UNE10 OS=Arabidopsis thaliana GN=UNE10 PE=2 SV=1	miR6423-p5_3	Circadian rhythm - plant	0.212453
ko04712	TRINITY_DN13031_c0_g1	TRINITY_DN13031_c0_g1	sp|Q8GZ38|UNE10_ARATH Transcription factor UNE10 OS=Arabidopsis thaliana GN=UNE10 PE=2 SV=1	miR6423-p5_3	Circadian rhythm - plant	0.212453
ko04120	TRINITY_DN26317_c0_g1	TRINITY_DN26317_c0_g1	sp|P43254|COP1_ARATH E3 ubiquitin-protein ligase COP1 OS=Arabidopsis thaliana GN=COP1 PE=1 SV=2	miR7760-p5_1	Ubiquitin mediated proteolysis	0.230693
ko04120	TRINITY_DN29826_c0_g1	TRINITY_DN29826_c0_g1	sp|P93471|COP1_PEA E3 ubiquitin-protein ligase COP1 OS=Pisum sativum GN=COP1 PE=2 SV=1	miR7760-p3_2	Ubiquitin mediated proteolysis	0.230693
ko04120	TRINITY_DN26728_c0_g1	TRINITY_DN26728_c0_g1	sp|Q56X52|AOX4_ARATH Ubiquinol oxidase 4, chloroplastic/chromoplastic OS=Arabidopsis thaliana GN=AOX4 PE=1 SV=2	miR6423-p3_3	Ubiquitin mediated proteolysis	0.230693
ko04120	TRINITY_DN28072_c0_g1	TRINITY_DN28072_c0_g1	sp|Q8VY89|APC7_ARATH Anaphase-promoting complex subunit 7 OS=Arabidopsis thaliana GN=APC7 PE=2 SV=1	miR6423-p3_3	Ubiquitin mediated proteolysis	0.230693
ko04120	TRINITY_DN48576_c1_g1	TRINITY_DN48576_c1_g1	sp|Q9LSP7|UBC32_ARATH Ubiquitin-conjugating enzyme E2 32 OS=Arabidopsis thaliana GN=UBC32 PE=2 SV=1	miR6423-p3_3	Ubiquitin mediated proteolysis	0.230693
ko04120	TRINITY_DN29317_c0_g2	TRINITY_DN29317_c0_g2	sp|Q9ZVX1|UBC23_ARATH Probable ubiquitin-conjugating enzyme E2 23 OS=Arabidopsis thaliana GN=UBC23 PE=3 SV=1	miR403a	Ubiquitin mediated proteolysis	0.230693
ko04120	TRINITY_DN22829_c1_g1	TRINITY_DN22829_c1_g1	sp|Q96PM5|ZN363_HUMAN RING finger and CHY zinc finger domain-containing protein 1 OS=Homo sapiens GN=RCHY1 PE=1 SV=1	miR5144-p5_1	Ubiquitin mediated proteolysis	0.230693
ko04120	TRINITY_DN29070_c1_g1	TRINITY_DN29070_c1_g1	sp|P93028|UBE11_ARATH Ubiquitin-activating enzyme E1 1 OS=Arabidopsis thaliana GN=UBA1 PE=1 SV=1	miR5144-p5_1	Ubiquitin mediated proteolysis	0.230693
ko04120	TRINITY_DN30627_c0_g1	TRINITY_DN30627_c0_g1	sp|Q9ZVX1|UBC23_ARATH Probable ubiquitin-conjugating enzyme E2 23 OS=Arabidopsis thaliana GN=UBC23 PE=3 SV=1	miR5144-p5_1	Ubiquitin mediated proteolysis	0.230693
ko04120	TRINITY_DN32312_c0_g1	TRINITY_DN32312_c0_g1	sp|Q8H0T4|UPL2_ARATH E3 ubiquitin-protein ligase UPL2 OS=Arabidopsis thaliana GN=UPL2 PE=1 SV=3	miR5655-p3	Ubiquitin mediated proteolysis	0.230693
ko04120	TRINITY_DN27187_c0_g7	TRINITY_DN27187_c0_g7	sp|Q42551|SCE1_ARATH SUMO-conjugating enzyme SCE1 OS=Arabidopsis thaliana GN=SCE1 PE=1 SV=1	miR5647-p3_1	Ubiquitin mediated proteolysis	0.230693
ko04120	TRINITY_DN27187_c0_g8	TRINITY_DN27187_c0_g8	-	miR5647-p3_1	Ubiquitin mediated proteolysis	0.230693
ko04120	TRINITY_DN27187_c0_g1	TRINITY_DN27187_c0_g1	sp|Q42551|SCE1_ARATH SUMO-conjugating enzyme SCE1 OS=Arabidopsis thaliana GN=SCE1 PE=1 SV=1	miR5647-p3_1	Ubiquitin mediated proteolysis	0.230693
ko04120	TRINITY_DN26728_c0_g1	TRINITY_DN26728_c0_g1	sp|Q56X52|AOX4_ARATH Ubiquinol oxidase 4, chloroplastic/chromoplastic OS=Arabidopsis thaliana GN=AOX4 PE=1 SV=2	miR6423-p5_3	Ubiquitin mediated proteolysis	0.230693
ko04120	TRINITY_DN28072_c0_g1	TRINITY_DN28072_c0_g1	sp|Q8VY89|APC7_ARATH Anaphase-promoting complex subunit 7 OS=Arabidopsis thaliana GN=APC7 PE=2 SV=1	miR6423-p5_3	Ubiquitin mediated proteolysis	0.230693
ko04120	TRINITY_DN48576_c1_g1	TRINITY_DN48576_c1_g1	sp|Q9LSP7|UBC32_ARATH Ubiquitin-conjugating enzyme E2 32 OS=Arabidopsis thaliana GN=UBC32 PE=2 SV=1	miR6423-p5_3	Ubiquitin mediated proteolysis	0.230693
ko04120	TRINITY_DN29826_c0_g1	TRINITY_DN29826_c0_g1	sp|P93471|COP1_PEA E3 ubiquitin-protein ligase COP1 OS=Pisum sativum GN=COP1 PE=2 SV=1	miR7760-p3_1	Ubiquitin mediated proteolysis	0.230693
ko04120	TRINITY_DN32312_c0_g1	TRINITY_DN32312_c0_g1	sp|Q8H0T4|UPL2_ARATH E3 ubiquitin-protein ligase UPL2 OS=Arabidopsis thaliana GN=UPL2 PE=1 SV=3	miR7760-p3_1	Ubiquitin mediated proteolysis	0.230693
ko04120	TRINITY_DN50490_c0_g1	TRINITY_DN50490_c0_g1	sp|Q9FHW7|SKP1B_ARATH SKP1-like protein 1B OS=Arabidopsis thaliana GN=SKP1B PE=1 SV=1	miR7760-p3_1	Ubiquitin mediated proteolysis	0.230693
ko04120	TRINITY_DN29757_c2_g6	TRINITY_DN29757_c2_g6	sp|Q8RWB8|UPL6_ARATH E3 ubiquitin-protein ligase UPL6 OS=Arabidopsis thaliana GN=UPL6 PE=2 SV=1	miR3634-p5_1	Ubiquitin mediated proteolysis	0.230693
ko04120	TRINITY_DN29757_c2_g6	TRINITY_DN29757_c2_g6	sp|Q8RWB8|UPL6_ARATH E3 ubiquitin-protein ligase UPL6 OS=Arabidopsis thaliana GN=UPL6 PE=2 SV=1	miR3634-p3_2	Ubiquitin mediated proteolysis	0.230693
ko04120	TRINITY_DN29317_c0_g2	TRINITY_DN29317_c0_g2	sp|Q9ZVX1|UBC23_ARATH Probable ubiquitin-conjugating enzyme E2 23 OS=Arabidopsis thaliana GN=UBC23 PE=3 SV=1	miR403a-p5	Ubiquitin mediated proteolysis	0.230693
ko01040	TRINITY_DN15344_c0_g1	TRINITY_DN15344_c0_g1	sp|Q08632|SDR1_PICAB Short-chain type dehydrogenase/reductase OS=Picea abies PE=2 SV=1	miR7760-p5_1	Biosynthesis of unsaturated fatty acids	0.230831
ko01040	TRINITY_DN27037_c0_g1	TRINITY_DN27037_c0_g1	sp|P48631|FD6E2_SOYBN Omega-6 fatty acid desaturase, endoplasmic reticulum isozyme 2 OS=Glycine max GN=FAD2-2 PE=2 SV=1	miR319p_1	Biosynthesis of unsaturated fatty acids	0.230831
ko01040	TRINITY_DN32722_c1_g1	TRINITY_DN32722_c1_g1	sp|Q9SVP7|PP307_ARATH Pentatricopeptide repeat-containing protein At4g13650 OS=Arabidopsis thaliana GN=PCMP-H42 PE=2 SV=2	miR5655-p3	Biosynthesis of unsaturated fatty acids	0.230831
ko01040	TRINITY_DN19566_c1_g1	TRINITY_DN19566_c1_g1	sp|P51831|FABG_BACSU 3-oxoacyl-[acyl-carrier-protein] reductase FabG OS=Bacillus subtilis (strain 168) GN=fabG PE=3 SV=3	miR7760-p3_1	Biosynthesis of unsaturated fatty acids	0.230831
ko03420	TRINITY_DN32596_c1_g1	TRINITY_DN32596_c1_g1	sp|F4HW04|DPOE1_ARATH DNA polymerase epsilon catalytic subunit A OS=Arabidopsis thaliana GN=POL2A PE=1 SV=1	miR2645-p3_1	Nucleotide excision repair	0.252641
ko03420	TRINITY_DN32544_c0_g4	TRINITY_DN32544_c0_g4	sp|Q9ATY5|UVH3_ARATH DNA repair protein UVH3 OS=Arabidopsis thaliana GN=UVH3 PE=2 SV=1	miR2118e-p3_1	Nucleotide excision repair	0.252641
ko03420	TRINITY_DN30031_c0_g1	TRINITY_DN30031_c0_g1	sp|Q9M2Z3|GENL2_ARATH Flap endonuclease GEN-like 2 OS=Arabidopsis thaliana GN=GEN2 PE=2 SV=2	miR5144-p5_1	Nucleotide excision repair	0.252641
ko03420	TRINITY_DN28218_c0_g1	TRINITY_DN28218_c0_g1	sp|Q84L31|RD23C_ARATH Putative DNA repair protein RAD23-3 OS=Arabidopsis thaliana GN=RAD23-3 PE=2 SV=2	miR5144-p5_1	Nucleotide excision repair	0.252641
ko03420	TRINITY_DN20863_c0_g2	TRINITY_DN20863_c0_g2	sp|Q9MA98|ERCC1_ARATH DNA excision repair protein ERCC-1 OS=Arabidopsis thaliana GN=ERCC1 PE=2 SV=1	miR827_2	Nucleotide excision repair	0.252641
ko03420	TRINITY_DN32596_c1_g1	TRINITY_DN32596_c1_g1	sp|F4HW04|DPOE1_ARATH DNA polymerase epsilon catalytic subunit A OS=Arabidopsis thaliana GN=POL2A PE=1 SV=1	miR159b_1	Nucleotide excision repair	0.252641
ko00471	TRINITY_DN19769_c0_g1	TRINITY_DN19769_c0_g1	sp|P52596|DHE3_VITVI Glutamate dehydrogenase OS=Vitis vinifera GN=GDH PE=2 SV=1	miR319p_1	D-Glutamine and D-glutamate metabolism	0.255261
ko04964	TRINITY_DN19769_c0_g1	TRINITY_DN19769_c0_g1	sp|P52596|DHE3_VITVI Glutamate dehydrogenase OS=Vitis vinifera GN=GDH PE=2 SV=1	miR319p_1	Proximal tubule bicarbonate reclamation	0.255261
ko00660	TRINITY_DN23533_c1_g1	TRINITY_DN23533_c1_g1	sp|B5YHE5|LEUD_THEYD 3-isopropylmalate dehydratase small subunit OS=Thermodesulfovibrio yellowstonii (strain ATCC 51303 / DSM 11347 / YP87) GN=leuD PE=3 SV=1	miR7760-p3_2	C5-Branched dibasic acid metabolism	0.282214
ko00970	TRINITY_DN32686_c2_g4	TRINITY_DN32686_c2_g4	sp|Q8CGC7|SYEP_MOUSE Bifunctional glutamate/proline--tRNA ligase OS=Mus musculus GN=Eprs PE=1 SV=4	miR7760-p3_2	Aminoacyl-tRNA biosynthesis	0.29453
ko00970	TRINITY_DN32686_c2_g4	TRINITY_DN32686_c2_g4	sp|Q8CGC7|SYEP_MOUSE Bifunctional glutamate/proline--tRNA ligase OS=Mus musculus GN=Eprs PE=1 SV=4	miR6423-p3_3	Aminoacyl-tRNA biosynthesis	0.29453
ko00970	TRINITY_DN32996_c0_g1	TRINITY_DN32996_c0_g1	sp|P41252|SYIC_HUMAN Isoleucine--tRNA ligase, cytoplasmic OS=Homo sapiens GN=IARS PE=1 SV=2	miR5144-p5_1	Aminoacyl-tRNA biosynthesis	0.29453
ko00970	TRINITY_DN32686_c2_g4	TRINITY_DN32686_c2_g4	sp|Q8CGC7|SYEP_MOUSE Bifunctional glutamate/proline--tRNA ligase OS=Mus musculus GN=Eprs PE=1 SV=4	miR5655-p3	Aminoacyl-tRNA biosynthesis	0.29453
ko00970	TRINITY_DN621_c0_g1	TRINITY_DN621_c0_g1	-	miR5655-p3	Aminoacyl-tRNA biosynthesis	0.29453
ko00970	TRINITY_DN32948_c1_g1	TRINITY_DN32948_c1_g1	sp|Q9FZP1|HPSE3_ARATH Heparanase-like protein 3 OS=Arabidopsis thaliana GN=At5g34940 PE=2 SV=2	miR319a-p5_1	Aminoacyl-tRNA biosynthesis	0.29453
ko00970	TRINITY_DN31609_c1_g3	TRINITY_DN31609_c1_g3	sp|P23381|SYWC_HUMAN Tryptophan--tRNA ligase, cytoplasmic OS=Homo sapiens GN=WARS PE=1 SV=2	miR319a-p5_1	Aminoacyl-tRNA biosynthesis	0.29453
ko00970	TRINITY_DN32686_c2_g4	TRINITY_DN32686_c2_g4	sp|Q8CGC7|SYEP_MOUSE Bifunctional glutamate/proline--tRNA ligase OS=Mus musculus GN=Eprs PE=1 SV=4	miR6423-p5_3	Aminoacyl-tRNA biosynthesis	0.29453
ko00970	TRINITY_DN621_c0_g1	TRINITY_DN621_c0_g1	-	miR7760-p3_1	Aminoacyl-tRNA biosynthesis	0.29453
ko00604	TRINITY_DN32796_c0_g3	TRINITY_DN32796_c0_g3	sp|Q8L7S6|HEXO3_ARATH Beta-hexosaminidase 3 OS=Arabidopsis thaliana GN=HEXO3 PE=1 SV=1	miR5655-p3	Glycosphingolipid biosynthesis - ganglio series	0.308196
ko00740	TRINITY_DN31363_c0_g4	TRINITY_DN31363_c0_g4	sp|A5DB51|RISA_PICGU Riboflavin synthase OS=Meyerozyma guilliermondii (strain ATCC 6260 / CBS 566 / DSM 6381 / JCM 1539 / NBRC 10279 / NRRL Y-324) GN=RIB5 PE=2 SV=3	miR156b-3p_1	Riboflavin metabolism	0.308196
ko00790	TRINITY_DN28308_c1_g2	TRINITY_DN28308_c1_g2	sp|F4K2A1|FPGS1_ARATH Folylpolyglutamate synthase OS=Arabidopsis thaliana GN=FPGS1 PE=1 SV=1	miR172c-5p_1	Folate biosynthesis	0.308196
ko00790	TRINITY_DN28308_c1_g2	TRINITY_DN28308_c1_g2	sp|F4K2A1|FPGS1_ARATH Folylpolyglutamate synthase OS=Arabidopsis thaliana GN=FPGS1 PE=1 SV=1	miR172b-5p_1	Folate biosynthesis	0.308196
ko00360	TRINITY_DN31452_c0_g1	TRINITY_DN31452_c0_g1	sp|P45726|PALY_CAMSI Phenylalanine ammonia-lyase OS=Camellia sinensis GN=PAL PE=2 SV=1	miR7760-p5_1	Phenylalanine metabolism	0.310746
ko00360	TRINITY_DN21272_c0_g1	TRINITY_DN21272_c0_g1	sp|Q69RG7|4CLL7_ORYSJ 4-coumarate--CoA ligase-like 7 OS=Oryza sativa subsp. japonica GN=4CLL7 PE=2 SV=1	miR7760-p3_2	Phenylalanine metabolism	0.310746
ko00360	TRINITY_DN31753_c2_g1	TRINITY_DN31753_c2_g1	sp|Q9LQS1|AAE8_ARATH Probable acyl-activating enzyme 8 OS=Arabidopsis thaliana GN=AAE8 PE=2 SV=1	miR7760-p3_2	Phenylalanine metabolism	0.310746
ko00360	TRINITY_DN48458_c0_g1	TRINITY_DN48458_c0_g1	sp|O24540|4CL_VANPL 4-coumarate--CoA ligase OS=Vanilla planifolia GN=4CL PE=3 SV=1	miR319p_1	Phenylalanine metabolism	0.310746
ko00360	TRINITY_DN21272_c0_g1	TRINITY_DN21272_c0_g1	sp|Q69RG7|4CLL7_ORYSJ 4-coumarate--CoA ligase-like 7 OS=Oryza sativa subsp. japonica GN=4CLL7 PE=2 SV=1	miR6423-p3_3	Phenylalanine metabolism	0.310746
ko00360	TRINITY_DN33660_c0_g1	TRINITY_DN33660_c0_g1	sp|P31685|4CL2_SOLTU 4-coumarate--CoA ligase 2 OS=Solanum tuberosum GN=4CL2 PE=3 SV=1	miR5655-p3	Phenylalanine metabolism	0.310746
ko00360	TRINITY_DN25999_c1_g1	TRINITY_DN25999_c1_g1	sp|Q8H1H9|AMO_ARATH Primary amine oxidase OS=Arabidopsis thaliana GN=At1g62810 PE=2 SV=1	miR5647-p3_1	Phenylalanine metabolism	0.310746
ko00360	TRINITY_DN21272_c0_g1	TRINITY_DN21272_c0_g1	sp|Q69RG7|4CLL7_ORYSJ 4-coumarate--CoA ligase-like 7 OS=Oryza sativa subsp. japonica GN=4CLL7 PE=2 SV=1	miR6423-p5_3	Phenylalanine metabolism	0.310746
ko00360	TRINITY_DN31452_c0_g1	TRINITY_DN31452_c0_g1	sp|P45726|PALY_CAMSI Phenylalanine ammonia-lyase OS=Camellia sinensis GN=PAL PE=2 SV=1	miR7760-p3_1	Phenylalanine metabolism	0.310746
ko00360	TRINITY_DN31452_c0_g1	TRINITY_DN31452_c0_g1	sp|P45726|PALY_CAMSI Phenylalanine ammonia-lyase OS=Camellia sinensis GN=PAL PE=2 SV=1	miR7760-p3_1	Phenylalanine metabolism	0.310746
ko04530	TRINITY_DN26104_c1_g1	TRINITY_DN26104_c1_g1	sp|Q9FPR3|EDR1_ARATH Serine/threonine-protein kinase EDR1 OS=Arabidopsis thaliana GN=EDR1 PE=1 SV=1	miR7760-p3_2	Tight junction	0.315915
ko04530	TRINITY_DN22325_c1_g1	TRINITY_DN22325_c1_g1	sp|Q2MHE4|HT1_ARATH Serine/threonine-protein kinase HT1 OS=Arabidopsis thaliana GN=HT1 PE=1 SV=1	miR171i-p5_1	Tight junction	0.315915
ko04530	TRINITY_DN26104_c1_g1	TRINITY_DN26104_c1_g1	sp|Q9FPR3|EDR1_ARATH Serine/threonine-protein kinase EDR1 OS=Arabidopsis thaliana GN=EDR1 PE=1 SV=1	miR6423-p3_3	Tight junction	0.315915
ko04530	TRINITY_DN32366_c1_g2	TRINITY_DN32366_c1_g2	sp|Q84M92|ARP4_ARATH Actin-related protein 4 OS=Arabidopsis thaliana GN=ARP4 PE=1 SV=1	miR159a	Tight junction	0.315915
ko04530	TRINITY_DN29686_c0_g1	TRINITY_DN29686_c0_g1	sp|Q05609|CTR1_ARATH Serine/threonine-protein kinase CTR1 OS=Arabidopsis thaliana GN=CTR1 PE=1 SV=1	miR5655-p3	Tight junction	0.315915
ko04530	TRINITY_DN26104_c1_g1	TRINITY_DN26104_c1_g1	sp|Q9FPR3|EDR1_ARATH Serine/threonine-protein kinase EDR1 OS=Arabidopsis thaliana GN=EDR1 PE=1 SV=1	miR6423-p5_3	Tight junction	0.315915
ko04530	TRINITY_DN19778_c1_g1	TRINITY_DN19778_c1_g1	sp|Q07100|PP2A4_ARATH Serine/threonine-protein phosphatase PP2A-4 catalytic subunit OS=Arabidopsis thaliana GN=PP2A4 PE=2 SV=2	miR7760-p3_1	Tight junction	0.315915
ko04530	TRINITY_DN26104_c1_g1	TRINITY_DN26104_c1_g1	sp|Q9FPR3|EDR1_ARATH Serine/threonine-protein kinase EDR1 OS=Arabidopsis thaliana GN=EDR1 PE=1 SV=1	miR7760-p3_1	Tight junction	0.315915
ko00511	TRINITY_DN9709_c0_g1	TRINITY_DN9709_c0_g1	-	miR171i-p5_1	Other glycan degradation	0.320044
ko00511	TRINITY_DN9709_c0_g2	TRINITY_DN9709_c0_g2	-	miR171i-p5_1	Other glycan degradation	0.320044
ko00511	TRINITY_DN32796_c0_g3	TRINITY_DN32796_c0_g3	sp|Q8L7S6|HEXO3_ARATH Beta-hexosaminidase 3 OS=Arabidopsis thaliana GN=HEXO3 PE=1 SV=1	miR5655-p3	Other glycan degradation	0.320044
ko03030	TRINITY_DN32596_c1_g1	TRINITY_DN32596_c1_g1	sp|F4HW04|DPOE1_ARATH DNA polymerase epsilon catalytic subunit A OS=Arabidopsis thaliana GN=POL2A PE=1 SV=1	miR2645-p3_1	DNA replication	0.330049
ko03030	TRINITY_DN22558_c0_g1	TRINITY_DN22558_c0_g1	sp|Q84J78|SSBP_ARATH Single-stranded DNA-binding protein, mitochondrial OS=Arabidopsis thaliana GN=At4g11060 PE=2 SV=1	miR7760-p3_2	DNA replication	0.330049
ko03030	TRINITY_DN25459_c0_g1	TRINITY_DN25459_c0_g1	sp|P43299|PROL_ARATH Protein PROLIFERA OS=Arabidopsis thaliana GN=PRL PE=1 SV=2	miR156b-3p_1	DNA replication	0.330049
ko03030	TRINITY_DN32596_c1_g1	TRINITY_DN32596_c1_g1	sp|F4HW04|DPOE1_ARATH DNA polymerase epsilon catalytic subunit A OS=Arabidopsis thaliana GN=POL2A PE=1 SV=1	miR159b_1	DNA replication	0.330049
ko03030	TRINITY_DN25459_c0_g1	TRINITY_DN25459_c0_g1	sp|P43299|PROL_ARATH Protein PROLIFERA OS=Arabidopsis thaliana GN=PRL PE=1 SV=2	miR7760-p3_1	DNA replication	0.330049
ko03450	TRINITY_DN26005_c0_g1	TRINITY_DN26005_c0_g1	sp|Q9FQ09|KU80_ARATH ATP-dependent DNA helicase 2 subunit KU80 OS=Arabidopsis thaliana GN=KU80 PE=1 SV=1	miR2118e-p3_1	Non-homologous end-joining	0.33324
ko03060	TRINITY_DN23546_c0_g1	TRINITY_DN23546_c0_g1	sp|Q03685|BIP5_TOBAC Luminal-binding protein 5 OS=Nicotiana tabacum GN=BIP5 PE=2 SV=1	miR7760-p5_1	Protein export	0.336263
ko03060	TRINITY_DN15871_c0_g1	TRINITY_DN15871_c0_g1	sp|Q94G17|TATC_PEA Sec-independent protein translocase protein TATC, chloroplastic OS=Pisum sativum GN=TATC PE=1 SV=1	miR7760-p3_2	Protein export	0.336263
ko03060	TRINITY_DN15871_c0_g1	TRINITY_DN15871_c0_g1	sp|Q94G17|TATC_PEA Sec-independent protein translocase protein TATC, chloroplastic OS=Pisum sativum GN=TATC PE=1 SV=1	miR6423-p3_3	Protein export	0.336263
ko03060	TRINITY_DN31217_c0_g2	TRINITY_DN31217_c0_g2	sp|Q42191|OXA1_ARATH Mitochondrial inner membrane protein OXA1 OS=Arabidopsis thaliana GN=OXA1 PE=2 SV=2	miR156b-3p_1	Protein export	0.336263
ko03060	TRINITY_DN30468_c1_g1	TRINITY_DN30468_c1_g1	sp|Q8H0W1|PLSP1_ARATH Chloroplast processing peptidase OS=Arabidopsis thaliana GN=PLSP1 PE=2 SV=2	miR5655-p3	Protein export	0.336263
ko03060	TRINITY_DN15871_c0_g1	TRINITY_DN15871_c0_g1	sp|Q94G17|TATC_PEA Sec-independent protein translocase protein TATC, chloroplastic OS=Pisum sativum GN=TATC PE=1 SV=1	miR6423-p5_3	Protein export	0.336263
ko04010	TRINITY_DN32358_c1_g1	TRINITY_DN32358_c1_g1	sp|Q9STW6|HSP7F_ARATH Heat shock 70 kDa protein 6, chloroplastic OS=Arabidopsis thaliana GN=HSP70-6 PE=1 SV=1	miR7760-p5_1	MAPK signaling pathway	0.349429
ko04010	TRINITY_DN32358_c1_g1	TRINITY_DN32358_c1_g1	sp|Q9STW6|HSP7F_ARATH Heat shock 70 kDa protein 6, chloroplastic OS=Arabidopsis thaliana GN=HSP70-6 PE=1 SV=1	miR7760-p3_2	MAPK signaling pathway	0.349429
ko04010	TRINITY_DN19783_c0_g1	TRINITY_DN19783_c0_g1	sp|P27322|HSP72_SOLLC Heat shock cognate 70 kDa protein 2 OS=Solanum lycopersicum GN=HSC-2 PE=1 SV=1	miR7760-p3_2	MAPK signaling pathway	0.349429
ko04010	TRINITY_DN26104_c1_g1	TRINITY_DN26104_c1_g1	sp|Q9FPR3|EDR1_ARATH Serine/threonine-protein kinase EDR1 OS=Arabidopsis thaliana GN=EDR1 PE=1 SV=1	miR7760-p3_2	MAPK signaling pathway	0.349429
ko04010	TRINITY_DN22325_c1_g1	TRINITY_DN22325_c1_g1	sp|Q2MHE4|HT1_ARATH Serine/threonine-protein kinase HT1 OS=Arabidopsis thaliana GN=HT1 PE=1 SV=1	miR171i-p5_1	MAPK signaling pathway	0.349429
ko04010	TRINITY_DN32358_c1_g1	TRINITY_DN32358_c1_g1	sp|Q9STW6|HSP7F_ARATH Heat shock 70 kDa protein 6, chloroplastic OS=Arabidopsis thaliana GN=HSP70-6 PE=1 SV=1	miR6423-p3_3	MAPK signaling pathway	0.349429
ko04010	TRINITY_DN26104_c1_g1	TRINITY_DN26104_c1_g1	sp|Q9FPR3|EDR1_ARATH Serine/threonine-protein kinase EDR1 OS=Arabidopsis thaliana GN=EDR1 PE=1 SV=1	miR6423-p3_3	MAPK signaling pathway	0.349429
ko04010	TRINITY_DN2284_c0_g1	TRINITY_DN2284_c0_g1	sp|Q84K11|PPP5_SOLLC Serine/threonine-protein phosphatase 5 OS=Solanum lycopersicum GN=PP5 PE=1 SV=1	miR156b-3p_1	MAPK signaling pathway	0.349429
ko04010	TRINITY_DN32358_c1_g1	TRINITY_DN32358_c1_g1	sp|Q9STW6|HSP7F_ARATH Heat shock 70 kDa protein 6, chloroplastic OS=Arabidopsis thaliana GN=HSP70-6 PE=1 SV=1	miR5655-p3	MAPK signaling pathway	0.349429
ko04010	TRINITY_DN29686_c0_g1	TRINITY_DN29686_c0_g1	sp|Q05609|CTR1_ARATH Serine/threonine-protein kinase CTR1 OS=Arabidopsis thaliana GN=CTR1 PE=1 SV=1	miR5655-p3	MAPK signaling pathway	0.349429
ko04010	TRINITY_DN32358_c1_g1	TRINITY_DN32358_c1_g1	sp|Q9STW6|HSP7F_ARATH Heat shock 70 kDa protein 6, chloroplastic OS=Arabidopsis thaliana GN=HSP70-6 PE=1 SV=1	miR6423-p5_3	MAPK signaling pathway	0.349429
ko04010	TRINITY_DN26104_c1_g1	TRINITY_DN26104_c1_g1	sp|Q9FPR3|EDR1_ARATH Serine/threonine-protein kinase EDR1 OS=Arabidopsis thaliana GN=EDR1 PE=1 SV=1	miR6423-p5_3	MAPK signaling pathway	0.349429
ko04010	TRINITY_DN26104_c1_g1	TRINITY_DN26104_c1_g1	sp|Q9FPR3|EDR1_ARATH Serine/threonine-protein kinase EDR1 OS=Arabidopsis thaliana GN=EDR1 PE=1 SV=1	miR7760-p3_1	MAPK signaling pathway	0.349429
ko04010	TRINITY_DN2284_c0_g1	TRINITY_DN2284_c0_g1	sp|Q84K11|PPP5_SOLLC Serine/threonine-protein phosphatase 5 OS=Solanum lycopersicum GN=PP5 PE=1 SV=1	miR3634-p5_1	MAPK signaling pathway	0.349429
ko04010	TRINITY_DN2284_c0_g1	TRINITY_DN2284_c0_g1	sp|Q84K11|PPP5_SOLLC Serine/threonine-protein phosphatase 5 OS=Solanum lycopersicum GN=PP5 PE=1 SV=1	miR3634-p3_2	MAPK signaling pathway	0.349429
ko03022	TRINITY_DN26381_c0_g1	TRINITY_DN26381_c0_g1	sp|Q9R1C0|TAF7_MOUSE Transcription initiation factor TFIID subunit 7 OS=Mus musculus GN=Taf7 PE=1 SV=1	miR171i-p5_1	Basal transcription factors	0.361145
ko03022	TRINITY_DN24766_c1_g1	TRINITY_DN24766_c1_g1	sp|Q9SU25|T2FA_ARATH Transcription initiation factor IIF subunit alpha OS=Arabidopsis thaliana GN=RAP74 PE=1 SV=1	miR5655-p3	Basal transcription factors	0.361145
ko03022	TRINITY_DN11068_c1_g21	TRINITY_DN11068_c1_g21	sp|Q39088|DOF34_ARATH Dof zinc finger protein DOF3.4 OS=Arabidopsis thaliana GN=DOF3.4 PE=1 SV=2	miR5655-p3	Basal transcription factors	0.361145
ko03022	TRINITY_DN22873_c0_g3	TRINITY_DN22873_c0_g3	-	miR7760-p3_1	Basal transcription factors	0.361145
ko00480	TRINITY_DN27105_c1_g2	TRINITY_DN27105_c1_g2	sp|O04922|GPX2_ARATH Probable glutathione peroxidase 2 OS=Arabidopsis thaliana GN=GPX2 PE=1 SV=1	miR171i-p5_1	Glutathione metabolism	0.368944
ko00480	TRINITY_DN32494_c0_g1	TRINITY_DN32494_c0_g1	sp|Q43839|G6PDC_SOLTU Glucose-6-phosphate 1-dehydrogenase, chloroplastic OS=Solanum tuberosum PE=1 SV=1	miR5368-p3_1	Glutathione metabolism	0.368944
ko00480	TRINITY_DN29979_c1_g1	TRINITY_DN29979_c1_g1	sp|Q9SJ20|RIR1_ARATH Ribonucleoside-diphosphate reductase large subunit OS=Arabidopsis thaliana GN=RNR1 PE=1 SV=1	miR5655-p3	Glutathione metabolism	0.368944
ko00480	TRINITY_DN3174_c0_g1	TRINITY_DN3174_c0_g1	sp|P49730|RIR2_TOBAC Ribonucleoside-diphosphate reductase small chain OS=Nicotiana tabacum PE=2 SV=1	miR7760-p3_1	Glutathione metabolism	0.368944
ko00480	TRINITY_DN3174_c0_g2	TRINITY_DN3174_c0_g2	sp|P49730|RIR2_TOBAC Ribonucleoside-diphosphate reductase small chain OS=Nicotiana tabacum PE=2 SV=1	miR7760-p3_1	Glutathione metabolism	0.368944
ko00480	TRINITY_DN29274_c0_g1	TRINITY_DN29274_c0_g1	sp|Q8GY91|APX6_ARATH Putative L-ascorbate peroxidase 6 OS=Arabidopsis thaliana GN=APX6 PE=2 SV=1	miR7760-p3_1	Glutathione metabolism	0.368944
ko04623	TRINITY_DN29730_c1_g1	TRINITY_DN29730_c1_g1	-	Xso-miRn49	Cytosolic DNA-sensing pathway	0.375892
ko04623	TRINITY_DN33102_c0_g2	TRINITY_DN33102_c0_g2	sp|O94666|RPC1_SCHPO DNA-directed RNA polymerase III subunit rpc1 OS=Schizosaccharomyces pombe (strain 972 / ATCC 24843) GN=rpc1 PE=2 SV=1	miR5144-p5_1	Cytosolic DNA-sensing pathway	0.375892
ko04810	TRINITY_DN32971_c0_g1	TRINITY_DN32971_c0_g1	sp|Q9LUM0|FAB1B_ARATH 1-phosphatidylinositol-3-phosphate 5-kinase FAB1B OS=Arabidopsis thaliana GN=FAB1B PE=2 SV=1	miR319p_1	Regulation of actin cytoskeleton	0.388505
ko04810	TRINITY_DN26044_c0_g1	TRINITY_DN26044_c0_g1	sp|O14241|ARPC2_SCHPO Actin-related protein 2/3 complex subunit 2 OS=Schizosaccharomyces pombe (strain 972 / ATCC 24843) GN=arc2 PE=1 SV=1	miR319p_1	Regulation of actin cytoskeleton	0.388505
ko04810	TRINITY_DN25514_c0_g1	TRINITY_DN25514_c0_g1	sp|P48484|PP14_ARATH Serine/threonine-protein phosphatase PP1 isozyme 4 OS=Arabidopsis thaliana GN=TOPP4 PE=2 SV=1	miR6423-p3_3	Regulation of actin cytoskeleton	0.388505
ko04810	TRINITY_DN32366_c1_g2	TRINITY_DN32366_c1_g2	sp|Q84M92|ARP4_ARATH Actin-related protein 4 OS=Arabidopsis thaliana GN=ARP4 PE=1 SV=1	miR159a	Regulation of actin cytoskeleton	0.388505
ko04810	TRINITY_DN11169_c1_g1	TRINITY_DN11169_c1_g1	sp|Q9SFB8|PI5K6_ARATH Phosphatidylinositol 4-phosphate 5-kinase 6 OS=Arabidopsis thaliana GN=PIP5K6 PE=2 SV=1	miR5144-p5_1	Regulation of actin cytoskeleton	0.388505
ko04810	TRINITY_DN28775_c1_g1	TRINITY_DN28775_c1_g1	sp|Q0WUR5|FAB1A_ARATH 1-phosphatidylinositol-3-phosphate 5-kinase FAB1A OS=Arabidopsis thaliana GN=FAB1A PE=2 SV=1	miR5144-p5_1	Regulation of actin cytoskeleton	0.388505
ko04810	TRINITY_DN25514_c0_g1	TRINITY_DN25514_c0_g1	sp|P48484|PP14_ARATH Serine/threonine-protein phosphatase PP1 isozyme 4 OS=Arabidopsis thaliana GN=TOPP4 PE=2 SV=1	miR6423-p5_3	Regulation of actin cytoskeleton	0.388505
ko03040	TRINITY_DN32358_c1_g1	TRINITY_DN32358_c1_g1	sp|Q9STW6|HSP7F_ARATH Heat shock 70 kDa protein 6, chloroplastic OS=Arabidopsis thaliana GN=HSP70-6 PE=1 SV=1	miR7760-p5_1	Spliceosome	0.389788
ko03040	TRINITY_DN32358_c1_g1	TRINITY_DN32358_c1_g1	sp|Q9STW6|HSP7F_ARATH Heat shock 70 kDa protein 6, chloroplastic OS=Arabidopsis thaliana GN=HSP70-6 PE=1 SV=1	miR7760-p3_2	Spliceosome	0.389788
ko03040	TRINITY_DN19783_c0_g1	TRINITY_DN19783_c0_g1	sp|P27322|HSP72_SOLLC Heat shock cognate 70 kDa protein 2 OS=Solanum lycopersicum GN=HSC-2 PE=1 SV=1	miR7760-p3_2	Spliceosome	0.389788
ko03040	TRINITY_DN32358_c1_g1	TRINITY_DN32358_c1_g1	sp|Q9STW6|HSP7F_ARATH Heat shock 70 kDa protein 6, chloroplastic OS=Arabidopsis thaliana GN=HSP70-6 PE=1 SV=1	miR6423-p3_3	Spliceosome	0.389788
ko03040	TRINITY_DN32358_c1_g1	TRINITY_DN32358_c1_g1	sp|Q9STW6|HSP7F_ARATH Heat shock 70 kDa protein 6, chloroplastic OS=Arabidopsis thaliana GN=HSP70-6 PE=1 SV=1	miR5655-p3	Spliceosome	0.389788
ko03040	TRINITY_DN32358_c1_g1	TRINITY_DN32358_c1_g1	sp|Q9STW6|HSP7F_ARATH Heat shock 70 kDa protein 6, chloroplastic OS=Arabidopsis thaliana GN=HSP70-6 PE=1 SV=1	miR6423-p5_3	Spliceosome	0.389788
ko03040	TRINITY_DN22873_c0_g2	TRINITY_DN22873_c0_g2	sp|P09406|RU17_XENLA U1 small nuclear ribonucleoprotein 70 kDa OS=Xenopus laevis GN=snrnp70 PE=2 SV=1	miR7760-p3_1	Spliceosome	0.389788
ko02010	TRINITY_DN19415_c0_g1	TRINITY_DN19415_c0_g1	sp|Q84M24|AB1A_ARATH ABC transporter A family member 1 OS=Arabidopsis thaliana GN=ABCA1 PE=2 SV=2	miR7760-p5_1	ABC transporters	0.389788
ko02010	TRINITY_DN19415_c0_g1	TRINITY_DN19415_c0_g1	sp|Q84M24|AB1A_ARATH ABC transporter A family member 1 OS=Arabidopsis thaliana GN=ABCA1 PE=2 SV=2	miR7760-p3_2	ABC transporters	0.389788
ko02010	TRINITY_DN32346_c0_g1	TRINITY_DN32346_c0_g1	sp|Q94FB9|AB1D_ARATH ABC transporter D family member 1 OS=Arabidopsis thaliana GN=ABCC1 PE=1 SV=1	miR7782-3p_1	ABC transporters	0.389788
ko02010	TRINITY_DN32471_c0_g1	TRINITY_DN32471_c0_g1	sp|Q9STT5|AB7A_ARATH ABC transporter A family member 7 OS=Arabidopsis thaliana GN=ABCA7 PE=3 SV=2	miR5647-p3_1	ABC transporters	0.389788
ko00040	TRINITY_DN31752_c0_g1	TRINITY_DN31752_c0_g1	sp|O48711|PME12_ARATH Probable pectinesterase/pectinesterase inhibitor 12 OS=Arabidopsis thaliana GN=PME12 PE=2 SV=1	miR2645-p3_1	Pentose and glucuronate interconversions	0.418948
ko00040	TRINITY_DN30379_c0_g1	TRINITY_DN30379_c0_g1	sp|O24554|PLY_ZINEL Pectate lyase OS=Zinnia elegans PE=1 SV=1	miR390a-p5_1	Pentose and glucuronate interconversions	0.418948
ko00040	TRINITY_DN14849_c0_g1	TRINITY_DN14849_c0_g1	sp|Q9LVQ0|PME31_ARATH Pectinesterase 31 OS=Arabidopsis thaliana GN=PME31 PE=1 SV=1	miR5655-p3	Pentose and glucuronate interconversions	0.418948
ko00040	TRINITY_DN26603_c1_g1	TRINITY_DN26603_c1_g1	sp|Q9M9P3|UGPA2_ARATH Probable UTP--glucose-1-phosphate uridylyltransferase 2 OS=Arabidopsis thaliana GN=At3g03250 PE=1 SV=1	miR5655-p3	Pentose and glucuronate interconversions	0.418948
ko04330	TRINITY_DN31441_c2_g3	TRINITY_DN31441_c2_g3	sp|Q9FWQ5|HAC12_ARATH Histone acetyltransferase HAC12 OS=Arabidopsis thaliana GN=HAC12 PE=2 SV=2	miR171i-p5_1	Notch signaling pathway	0.445543
ko00051	TRINITY_DN19178_c0_g1	TRINITY_DN19178_c0_g1	sp|Q9FWA4|GAUT9_ARATH Probable galacturonosyltransferase 9 OS=Arabidopsis thaliana GN=GAUT9 PE=2 SV=1	miR7760-p5_1	Fructose and mannose metabolism	0.445777
ko00051	TRINITY_DN31552_c2_g1	TRINITY_DN31552_c2_g1	sp|O82616|SCRK5_ARATH Putative fructokinase-5 OS=Arabidopsis thaliana GN=At4g10260 PE=2 SV=1	miR171i-p5_1	Fructose and mannose metabolism	0.445777
ko00051	TRINITY_DN21897_c0_g1	TRINITY_DN21897_c0_g1	sp|Q41141|PFPB_RICCO Pyrophosphate--fructose 6-phosphate 1-phosphotransferase subunit beta OS=Ricinus communis GN=PFP-BETA PE=3 SV=1	miR827-p5_1	Fructose and mannose metabolism	0.445777
ko00051	TRINITY_DN24851_c2_g1	TRINITY_DN24851_c2_g1	sp|Q42896|SCRK2_SOLLC Fructokinase-2 OS=Solanum lycopersicum GN=FRK2 PE=1 SV=2	miR7760-p3_1	Fructose and mannose metabolism	0.445777
ko00051	TRINITY_DN3728_c0_g1	TRINITY_DN3728_c0_g1	sp|P93031|GMD2_ARATH GDP-mannose 4,6 dehydratase 2 OS=Arabidopsis thaliana GN=MUR1 PE=1 SV=3	miR7760-p3_1	Fructose and mannose metabolism	0.445777
ko00061	TRINITY_DN15344_c0_g1	TRINITY_DN15344_c0_g1	sp|Q08632|SDR1_PICAB Short-chain type dehydrogenase/reductase OS=Picea abies PE=2 SV=1	miR7760-p5_1	Fatty acid biosynthesis	0.448157
ko00061	TRINITY_DN32722_c1_g1	TRINITY_DN32722_c1_g1	sp|Q9SVP7|PP307_ARATH Pentatricopeptide repeat-containing protein At4g13650 OS=Arabidopsis thaliana GN=PCMP-H42 PE=2 SV=2	miR5655-p3	Fatty acid biosynthesis	0.448157
ko00061	TRINITY_DN19566_c1_g1	TRINITY_DN19566_c1_g1	sp|P51831|FABG_BACSU 3-oxoacyl-[acyl-carrier-protein] reductase FabG OS=Bacillus subtilis (strain 168) GN=fabG PE=3 SV=3	miR7760-p3_1	Fatty acid biosynthesis	0.448157
ko04110	TRINITY_DN31441_c2_g3	TRINITY_DN31441_c2_g3	sp|Q9FWQ5|HAC12_ARATH Histone acetyltransferase HAC12 OS=Arabidopsis thaliana GN=HAC12 PE=2 SV=2	miR171i-p5_1	Cell cycle	0.453207
ko04110	TRINITY_DN30508_c0_g1	TRINITY_DN30508_c0_g1	sp|Q9LME2|SYCP1_ARATH Synaptonemal complex protein 1 OS=Arabidopsis thaliana GN=ZYP1A PE=2 SV=1	miR2118e-p3_1	Cell cycle	0.453207
ko04110	TRINITY_DN28072_c0_g1	TRINITY_DN28072_c0_g1	sp|Q8VY89|APC7_ARATH Anaphase-promoting complex subunit 7 OS=Arabidopsis thaliana GN=APC7 PE=2 SV=1	miR6423-p3_3	Cell cycle	0.453207
ko04110	TRINITY_DN30819_c0_g1	TRINITY_DN30819_c0_g1	sp|Q9M3G7|ATM_ARATH Serine/threonine-protein kinase ATM OS=Arabidopsis thaliana GN=ATM PE=2 SV=1	miR845a_1	Cell cycle	0.453207
ko04110	TRINITY_DN25459_c0_g1	TRINITY_DN25459_c0_g1	sp|P43299|PROL_ARATH Protein PROLIFERA OS=Arabidopsis thaliana GN=PRL PE=1 SV=2	miR156b-3p_1	Cell cycle	0.453207
ko04110	TRINITY_DN30445_c0_g1	TRINITY_DN30445_c0_g1	sp|Q9FVS6|KSG4_ARATH Shaggy-related protein kinase delta OS=Arabidopsis thaliana GN=ASK4 PE=2 SV=1	miR319a-p5_1	Cell cycle	0.453207
ko04110	TRINITY_DN16208_c0_g1	TRINITY_DN16208_c0_g1	sp|Q1JQB2|BUB3_BOVIN Mitotic checkpoint protein BUB3 OS=Bos taurus GN=BUB3 PE=2 SV=1	miR319a-p5_1	Cell cycle	0.453207
ko04110	TRINITY_DN28072_c0_g1	TRINITY_DN28072_c0_g1	sp|Q8VY89|APC7_ARATH Anaphase-promoting complex subunit 7 OS=Arabidopsis thaliana GN=APC7 PE=2 SV=1	miR6423-p5_3	Cell cycle	0.453207
ko04110	TRINITY_DN50490_c0_g1	TRINITY_DN50490_c0_g1	sp|Q9FHW7|SKP1B_ARATH SKP1-like protein 1B OS=Arabidopsis thaliana GN=SKP1B PE=1 SV=1	miR7760-p3_1	Cell cycle	0.453207
ko04110	TRINITY_DN25459_c0_g1	TRINITY_DN25459_c0_g1	sp|P43299|PROL_ARATH Protein PROLIFERA OS=Arabidopsis thaliana GN=PRL PE=1 SV=2	miR7760-p3_1	Cell cycle	0.453207
ko04666	TRINITY_DN30696_c0_g2	TRINITY_DN30696_c0_g2	sp|O48809|LRX2_ARATH Leucine-rich repeat extensin-like protein 2 OS=Arabidopsis thaliana GN=LRX2 PE=1 SV=1	miR390_1	Fc gamma R-mediated phagocytosis	0.459998
ko04666	TRINITY_DN32971_c0_g1	TRINITY_DN32971_c0_g1	sp|Q9LUM0|FAB1B_ARATH 1-phosphatidylinositol-3-phosphate 5-kinase FAB1B OS=Arabidopsis thaliana GN=FAB1B PE=2 SV=1	miR319p_1	Fc gamma R-mediated phagocytosis	0.459998
ko04666	TRINITY_DN26044_c0_g1	TRINITY_DN26044_c0_g1	sp|O14241|ARPC2_SCHPO Actin-related protein 2/3 complex subunit 2 OS=Schizosaccharomyces pombe (strain 972 / ATCC 24843) GN=arc2 PE=1 SV=1	miR319p_1	Fc gamma R-mediated phagocytosis	0.459998
ko04666	TRINITY_DN30696_c0_g2	TRINITY_DN30696_c0_g2	sp|O48809|LRX2_ARATH Leucine-rich repeat extensin-like protein 2 OS=Arabidopsis thaliana GN=LRX2 PE=1 SV=1	miR6423-p3_3	Fc gamma R-mediated phagocytosis	0.459998
ko04666	TRINITY_DN30696_c0_g2	TRINITY_DN30696_c0_g2	sp|O48809|LRX2_ARATH Leucine-rich repeat extensin-like protein 2 OS=Arabidopsis thaliana GN=LRX2 PE=1 SV=1	miR6423-p3_3	Fc gamma R-mediated phagocytosis	0.459998
ko04666	TRINITY_DN30696_c0_g2	TRINITY_DN30696_c0_g2	sp|O48809|LRX2_ARATH Leucine-rich repeat extensin-like protein 2 OS=Arabidopsis thaliana GN=LRX2 PE=1 SV=1	miR6423-p3_3	Fc gamma R-mediated phagocytosis	0.459998
ko04666	TRINITY_DN11169_c1_g1	TRINITY_DN11169_c1_g1	sp|Q9SFB8|PI5K6_ARATH Phosphatidylinositol 4-phosphate 5-kinase 6 OS=Arabidopsis thaliana GN=PIP5K6 PE=2 SV=1	miR5144-p5_1	Fc gamma R-mediated phagocytosis	0.459998
ko04666	TRINITY_DN28775_c1_g1	TRINITY_DN28775_c1_g1	sp|Q0WUR5|FAB1A_ARATH 1-phosphatidylinositol-3-phosphate 5-kinase FAB1A OS=Arabidopsis thaliana GN=FAB1A PE=2 SV=1	miR5144-p5_1	Fc gamma R-mediated phagocytosis	0.459998
ko04666	TRINITY_DN30696_c0_g2	TRINITY_DN30696_c0_g2	sp|O48809|LRX2_ARATH Leucine-rich repeat extensin-like protein 2 OS=Arabidopsis thaliana GN=LRX2 PE=1 SV=1	miR390	Fc gamma R-mediated phagocytosis	0.459998
ko04666	TRINITY_DN30696_c0_g2	TRINITY_DN30696_c0_g2	sp|O48809|LRX2_ARATH Leucine-rich repeat extensin-like protein 2 OS=Arabidopsis thaliana GN=LRX2 PE=1 SV=1	miR6423-p5_3	Fc gamma R-mediated phagocytosis	0.459998
ko04666	TRINITY_DN30696_c0_g2	TRINITY_DN30696_c0_g2	sp|O48809|LRX2_ARATH Leucine-rich repeat extensin-like protein 2 OS=Arabidopsis thaliana GN=LRX2 PE=1 SV=1	miR6423-p5_3	Fc gamma R-mediated phagocytosis	0.459998
ko04666	TRINITY_DN30696_c0_g2	TRINITY_DN30696_c0_g2	sp|O48809|LRX2_ARATH Leucine-rich repeat extensin-like protein 2 OS=Arabidopsis thaliana GN=LRX2 PE=1 SV=1	miR6423-p5_3	Fc gamma R-mediated phagocytosis	0.459998
ko00901	TRINITY_DN32717_c1_g1	TRINITY_DN32717_c1_g1	sp|Q9SCT2|PP277_ARATH Pentatricopeptide repeat-containing protein At3g50420 OS=Arabidopsis thaliana GN=PCMP-E85 PE=2 SV=1	miR394a-5p	Indole alkaloid biosynthesis	0.465632
ko00270	TRINITY_DN10010_c0_g1	TRINITY_DN10010_c0_g1	sp|O65530|PEK14_ARATH Proline-rich receptor-like protein kinase PERK14 OS=Arabidopsis thaliana GN=PERK14 PE=2 SV=1	miR7760-p5_1	Cysteine and methionine metabolism	0.475206
ko00270	TRINITY_DN32435_c2_g9	TRINITY_DN32435_c2_g9	sp|Q9LK03|PERK2_ARATH Proline-rich receptor-like protein kinase PERK2 OS=Arabidopsis thaliana GN=PERK2 PE=2 SV=3	miR7760-p5_1	Cysteine and methionine metabolism	0.475206
ko00270	TRINITY_DN32435_c2_g4	TRINITY_DN32435_c2_g4	sp|Q9SX31|PERK9_ARATH Proline-rich receptor-like protein kinase PERK9 OS=Arabidopsis thaliana GN=PERK9 PE=2 SV=1	miR7760-p5_1	Cysteine and methionine metabolism	0.475206
ko00270	TRINITY_DN10010_c0_g1	TRINITY_DN10010_c0_g1	sp|O65530|PEK14_ARATH Proline-rich receptor-like protein kinase PERK14 OS=Arabidopsis thaliana GN=PERK14 PE=2 SV=1	miR7760-p3_2	Cysteine and methionine metabolism	0.475206
ko00270	TRINITY_DN27992_c0_g1	TRINITY_DN27992_c0_g1	sp|Q9LV48|PERK1_ARATH Proline-rich receptor-like protein kinase PERK1 OS=Arabidopsis thaliana GN=PERK1 PE=1 SV=1	miR7760-p3_2	Cysteine and methionine metabolism	0.475206
ko00270	TRINITY_DN10010_c0_g1	TRINITY_DN10010_c0_g1	sp|O65530|PEK14_ARATH Proline-rich receptor-like protein kinase PERK14 OS=Arabidopsis thaliana GN=PERK14 PE=2 SV=1	miR6423-p3_3	Cysteine and methionine metabolism	0.475206
ko00270	TRINITY_DN27992_c0_g1	TRINITY_DN27992_c0_g1	sp|Q9LV48|PERK1_ARATH Proline-rich receptor-like protein kinase PERK1 OS=Arabidopsis thaliana GN=PERK1 PE=1 SV=1	miR6423-p3_3	Cysteine and methionine metabolism	0.475206
ko00270	TRINITY_DN28926_c0_g1	TRINITY_DN28926_c0_g1	sp|O81154|CYSK_SOLTU Cysteine synthase OS=Solanum tuberosum PE=2 SV=1	miR1511_1	Cysteine and methionine metabolism	0.475206
ko00270	TRINITY_DN33682_c0_g1	TRINITY_DN33682_c0_g1	sp|Q9SGU9|MGL_ARATH Methionine gamma-lyase OS=Arabidopsis thaliana GN=MGL PE=1 SV=1	miR5655-p3	Cysteine and methionine metabolism	0.475206
ko00270	TRINITY_DN10010_c0_g1	TRINITY_DN10010_c0_g1	sp|O65530|PEK14_ARATH Proline-rich receptor-like protein kinase PERK14 OS=Arabidopsis thaliana GN=PERK14 PE=2 SV=1	miR6423-p5_3	Cysteine and methionine metabolism	0.475206
ko00270	TRINITY_DN27992_c0_g1	TRINITY_DN27992_c0_g1	sp|Q9LV48|PERK1_ARATH Proline-rich receptor-like protein kinase PERK1 OS=Arabidopsis thaliana GN=PERK1 PE=1 SV=1	miR6423-p5_3	Cysteine and methionine metabolism	0.475206
ko00270	TRINITY_DN42300_c0_g1	TRINITY_DN42300_c0_g1	sp|Q9LV48|PERK1_ARATH Proline-rich receptor-like protein kinase PERK1 OS=Arabidopsis thaliana GN=PERK1 PE=1 SV=1	miR7760-p3_1	Cysteine and methionine metabolism	0.475206
ko00270	TRINITY_DN30444_c1_g1	TRINITY_DN30444_c1_g1	sp|Q9SX31|PERK9_ARATH Proline-rich receptor-like protein kinase PERK9 OS=Arabidopsis thaliana GN=PERK9 PE=2 SV=1	miR7760-p3_1	Cysteine and methionine metabolism	0.475206
ko04112	TRINITY_DN50674_c0_g1	TRINITY_DN50674_c0_g1	sp|O30992|FTSZ_RHIRD Cell division protein FtsZ OS=Rhizobium radiobacter GN=ftsZ PE=3 SV=1	miR6423-p3_3	Cell cycle - Caulobacter	0.476136
ko04112	TRINITY_DN47935_c0_g1	TRINITY_DN47935_c0_g1	-	miR5655-p3	Cell cycle - Caulobacter	0.476136
ko04112	TRINITY_DN50674_c0_g1	TRINITY_DN50674_c0_g1	sp|O30992|FTSZ_RHIRD Cell division protein FtsZ OS=Rhizobium radiobacter GN=ftsZ PE=3 SV=1	miR6423-p5_3	Cell cycle - Caulobacter	0.476136
ko00531	TRINITY_DN32796_c0_g3	TRINITY_DN32796_c0_g3	sp|Q8L7S6|HEXO3_ARATH Beta-hexosaminidase 3 OS=Arabidopsis thaliana GN=HEXO3 PE=1 SV=1	miR5655-p3	Glycosaminoglycan degradation	0.484995
ko00910	TRINITY_DN31452_c0_g1	TRINITY_DN31452_c0_g1	sp|P45726|PALY_CAMSI Phenylalanine ammonia-lyase OS=Camellia sinensis GN=PAL PE=2 SV=1	miR7760-p5_1	Nitrogen metabolism	0.485814
ko00910	TRINITY_DN19769_c0_g1	TRINITY_DN19769_c0_g1	sp|P52596|DHE3_VITVI Glutamate dehydrogenase OS=Vitis vinifera GN=GDH PE=2 SV=1	miR319p_1	Nitrogen metabolism	0.485814
ko00910	TRINITY_DN17132_c0_g1	TRINITY_DN17132_c0_g1	sp|Q9LFU1|ASNS3_ARATH Asparagine synthetase [glutamine-hydrolyzing] 3 OS=Arabidopsis thaliana GN=ASN3 PE=2 SV=1	miR319p_1	Nitrogen metabolism	0.485814
ko00910	TRINITY_DN31452_c0_g1	TRINITY_DN31452_c0_g1	sp|P45726|PALY_CAMSI Phenylalanine ammonia-lyase OS=Camellia sinensis GN=PAL PE=2 SV=1	miR7760-p3_1	Nitrogen metabolism	0.485814
ko00910	TRINITY_DN31452_c0_g1	TRINITY_DN31452_c0_g1	sp|P45726|PALY_CAMSI Phenylalanine ammonia-lyase OS=Camellia sinensis GN=PAL PE=2 SV=1	miR7760-p3_1	Nitrogen metabolism	0.485814
ko00290	TRINITY_DN23533_c1_g1	TRINITY_DN23533_c1_g1	sp|B5YHE5|LEUD_THEYD 3-isopropylmalate dehydratase small subunit OS=Thermodesulfovibrio yellowstonii (strain ATCC 51303 / DSM 11347 / YP87) GN=leuD PE=3 SV=1	miR7760-p3_2	Valine, leucine and isoleucine biosynthesis	0.5222
ko00290	TRINITY_DN32996_c0_g1	TRINITY_DN32996_c0_g1	sp|P41252|SYIC_HUMAN Isoleucine--tRNA ligase, cytoplasmic OS=Homo sapiens GN=IARS PE=1 SV=2	miR5144-p5_1	Valine, leucine and isoleucine biosynthesis	0.5222
ko00290	TRINITY_DN621_c0_g1	TRINITY_DN621_c0_g1	-	miR5655-p3	Valine, leucine and isoleucine biosynthesis	0.5222
ko00290	TRINITY_DN621_c0_g1	TRINITY_DN621_c0_g1	-	miR7760-p3_1	Valine, leucine and isoleucine biosynthesis	0.5222
ko04142	TRINITY_DN9709_c0_g1	TRINITY_DN9709_c0_g1	-	miR171i-p5_1	Lysosome	0.522237
ko04142	TRINITY_DN9709_c0_g2	TRINITY_DN9709_c0_g2	-	miR171i-p5_1	Lysosome	0.522237
ko04142	TRINITY_DN24763_c1_g1	TRINITY_DN24763_c1_g1	sp|P56941|NPC1_PIG Niemann-Pick C1 protein OS=Sus scrofa GN=NPC1 PE=2 SV=1	miR156b-3p_1	Lysosome	0.522237
ko04142	TRINITY_DN32796_c0_g3	TRINITY_DN32796_c0_g3	sp|Q8L7S6|HEXO3_ARATH Beta-hexosaminidase 3 OS=Arabidopsis thaliana GN=HEXO3 PE=1 SV=1	miR5655-p3	Lysosome	0.522237
ko00052	TRINITY_DN28198_c0_g1	TRINITY_DN28198_c0_g1	sp|Q42605|UGE1_ARATH Bifunctional UDP-glucose 4-epimerase and UDP-xylose 4-epimerase 1 OS=Arabidopsis thaliana GN=UGE1 PE=1 SV=2	miR172b	Galactose metabolism	0.537382
ko00052	TRINITY_DN30166_c0_g1	TRINITY_DN30166_c0_g1	sp|Q9FND9|RFS5_ARATH Probable galactinol--sucrose galactosyltransferase 5 OS=Arabidopsis thaliana GN=RFS5 PE=1 SV=1	miR159b	Galactose metabolism	0.537382
ko00052	TRINITY_DN21932_c1_g1	TRINITY_DN21932_c1_g1	sp|Q8VWN6|RFS_PEA Galactinol--sucrose galactosyltransferase OS=Pisum sativum GN=RFS PE=1 SV=1	miR5144-p5_1	Galactose metabolism	0.537382
ko00052	TRINITY_DN26603_c1_g1	TRINITY_DN26603_c1_g1	sp|Q9M9P3|UGPA2_ARATH Probable UTP--glucose-1-phosphate uridylyltransferase 2 OS=Arabidopsis thaliana GN=At3g03250 PE=1 SV=1	miR5655-p3	Galactose metabolism	0.537382
ko00510	TRINITY_DN22890_c0_g1	TRINITY_DN22890_c0_g1	sp|Q9LDH0|XYLT_ARATH Beta-(1,2)-xylosyltransferase OS=Arabidopsis thaliana GN=XYLT PE=1 SV=1	miR7760-p3_2	N-Glycan biosynthesis	0.555427
ko00510	TRINITY_DN24676_c0_g2	TRINITY_DN24676_c0_g2	sp|O60762|DPM1_HUMAN Dolichol-phosphate mannosyltransferase OS=Homo sapiens GN=DPM1 PE=1 SV=1	miR3634-p5_1	N-Glycan biosynthesis	0.555427
ko00510	TRINITY_DN24676_c0_g2	TRINITY_DN24676_c0_g2	sp|O60762|DPM1_HUMAN Dolichol-phosphate mannosyltransferase OS=Homo sapiens GN=DPM1 PE=1 SV=1	miR3634-p3_2	N-Glycan biosynthesis	0.555427
ko04310	TRINITY_DN31441_c2_g3	TRINITY_DN31441_c2_g3	sp|Q9FWQ5|HAC12_ARATH Histone acetyltransferase HAC12 OS=Arabidopsis thaliana GN=HAC12 PE=2 SV=2	miR171i-p5_1	Wnt signaling pathway	0.571143
ko04310	TRINITY_DN16742_c1_g1	TRINITY_DN16742_c1_g1	-	miR7805-5p_1	Wnt signaling pathway	0.571143
ko04310	TRINITY_DN16742_c1_g2	TRINITY_DN16742_c1_g2	-	miR7805-5p_1	Wnt signaling pathway	0.571143
ko04310	TRINITY_DN30445_c0_g1	TRINITY_DN30445_c0_g1	sp|Q9FVS6|KSG4_ARATH Shaggy-related protein kinase delta OS=Arabidopsis thaliana GN=ASK4 PE=2 SV=1	miR319a-p5_1	Wnt signaling pathway	0.571143
ko04310	TRINITY_DN19778_c1_g1	TRINITY_DN19778_c1_g1	sp|Q07100|PP2A4_ARATH Serine/threonine-protein phosphatase PP2A-4 catalytic subunit OS=Arabidopsis thaliana GN=PP2A4 PE=2 SV=2	miR7760-p3_1	Wnt signaling pathway	0.571143
ko04310	TRINITY_DN50490_c0_g1	TRINITY_DN50490_c0_g1	sp|Q9FHW7|SKP1B_ARATH SKP1-like protein 1B OS=Arabidopsis thaliana GN=SKP1B PE=1 SV=1	miR7760-p3_1	Wnt signaling pathway	0.571143
ko04340	TRINITY_DN30352_c5_g3	TRINITY_DN30352_c5_g3	sp|P42158|KC1D_ARATH Casein kinase I isoform delta-like OS=Arabidopsis thaliana GN=At4g26100 PE=2 SV=2	miR7760-p3_2	Hedgehog signaling pathway	0.586719
ko04340	TRINITY_DN30445_c0_g1	TRINITY_DN30445_c0_g1	sp|Q9FVS6|KSG4_ARATH Shaggy-related protein kinase delta OS=Arabidopsis thaliana GN=ASK4 PE=2 SV=1	miR319a-p5_1	Hedgehog signaling pathway	0.586719
ko00410	TRINITY_DN16754_c1_g1	TRINITY_DN16754_c1_g1	sp|Q8X643|PREA_ECO57 NAD-dependent dihydropyrimidine dehydrogenase subunit PreA OS=Escherichia coli O157:H7 GN=preA PE=3 SV=1	miR171i-p5_1	beta-Alanine metabolism	0.616357
ko00410	TRINITY_DN25999_c1_g1	TRINITY_DN25999_c1_g1	sp|Q8H1H9|AMO_ARATH Primary amine oxidase OS=Arabidopsis thaliana GN=At1g62810 PE=2 SV=1	miR5647-p3_1	beta-Alanine metabolism	0.616357
ko04350	TRINITY_DN31441_c2_g3	TRINITY_DN31441_c2_g3	sp|Q9FWQ5|HAC12_ARATH Histone acetyltransferase HAC12 OS=Arabidopsis thaliana GN=HAC12 PE=2 SV=2	miR171i-p5_1	TGF-beta signaling pathway	0.622246
ko04350	TRINITY_DN19778_c1_g1	TRINITY_DN19778_c1_g1	sp|Q07100|PP2A4_ARATH Serine/threonine-protein phosphatase PP2A-4 catalytic subunit OS=Arabidopsis thaliana GN=PP2A4 PE=2 SV=2	miR7760-p3_1	TGF-beta signaling pathway	0.622246
ko04350	TRINITY_DN50490_c0_g1	TRINITY_DN50490_c0_g1	sp|Q9FHW7|SKP1B_ARATH SKP1-like protein 1B OS=Arabidopsis thaliana GN=SKP1B PE=1 SV=1	miR7760-p3_1	TGF-beta signaling pathway	0.622246
ko04670	TRINITY_DN32366_c1_g2	TRINITY_DN32366_c1_g2	sp|Q84M92|ARP4_ARATH Actin-related protein 4 OS=Arabidopsis thaliana GN=ARP4 PE=1 SV=1	miR159a	Leucyte transendothelial migration	0.630641
ko04510	TRINITY_DN25514_c0_g1	TRINITY_DN25514_c0_g1	sp|P48484|PP14_ARATH Serine/threonine-protein phosphatase PP1 isozyme 4 OS=Arabidopsis thaliana GN=TOPP4 PE=2 SV=1	miR6423-p3_3	Focal adhesion	0.652259
ko04510	TRINITY_DN32366_c1_g2	TRINITY_DN32366_c1_g2	sp|Q84M92|ARP4_ARATH Actin-related protein 4 OS=Arabidopsis thaliana GN=ARP4 PE=1 SV=1	miR159a	Focal adhesion	0.652259
ko04510	TRINITY_DN30445_c0_g1	TRINITY_DN30445_c0_g1	sp|Q9FVS6|KSG4_ARATH Shaggy-related protein kinase delta OS=Arabidopsis thaliana GN=ASK4 PE=2 SV=1	miR319a-p5_1	Focal adhesion	0.652259
ko04510	TRINITY_DN25514_c0_g1	TRINITY_DN25514_c0_g1	sp|P48484|PP14_ARATH Serine/threonine-protein phosphatase PP1 isozyme 4 OS=Arabidopsis thaliana GN=TOPP4 PE=2 SV=1	miR6423-p5_3	Focal adhesion	0.652259
ko00565	TRINITY_DN30696_c0_g2	TRINITY_DN30696_c0_g2	sp|O48809|LRX2_ARATH Leucine-rich repeat extensin-like protein 2 OS=Arabidopsis thaliana GN=LRX2 PE=1 SV=1	miR390_1	Ether lipid metabolism	0.65696
ko00565	TRINITY_DN30696_c0_g2	TRINITY_DN30696_c0_g2	sp|O48809|LRX2_ARATH Leucine-rich repeat extensin-like protein 2 OS=Arabidopsis thaliana GN=LRX2 PE=1 SV=1	miR6423-p3_3	Ether lipid metabolism	0.65696
ko00565	TRINITY_DN30696_c0_g2	TRINITY_DN30696_c0_g2	sp|O48809|LRX2_ARATH Leucine-rich repeat extensin-like protein 2 OS=Arabidopsis thaliana GN=LRX2 PE=1 SV=1	miR6423-p3_3	Ether lipid metabolism	0.65696
ko00565	TRINITY_DN30696_c0_g2	TRINITY_DN30696_c0_g2	sp|O48809|LRX2_ARATH Leucine-rich repeat extensin-like protein 2 OS=Arabidopsis thaliana GN=LRX2 PE=1 SV=1	miR6423-p3_3	Ether lipid metabolism	0.65696
ko00565	TRINITY_DN30696_c0_g2	TRINITY_DN30696_c0_g2	sp|O48809|LRX2_ARATH Leucine-rich repeat extensin-like protein 2 OS=Arabidopsis thaliana GN=LRX2 PE=1 SV=1	miR390	Ether lipid metabolism	0.65696
ko00565	TRINITY_DN30696_c0_g2	TRINITY_DN30696_c0_g2	sp|O48809|LRX2_ARATH Leucine-rich repeat extensin-like protein 2 OS=Arabidopsis thaliana GN=LRX2 PE=1 SV=1	miR6423-p5_3	Ether lipid metabolism	0.65696
ko00565	TRINITY_DN30696_c0_g2	TRINITY_DN30696_c0_g2	sp|O48809|LRX2_ARATH Leucine-rich repeat extensin-like protein 2 OS=Arabidopsis thaliana GN=LRX2 PE=1 SV=1	miR6423-p5_3	Ether lipid metabolism	0.65696
ko00565	TRINITY_DN30696_c0_g2	TRINITY_DN30696_c0_g2	sp|O48809|LRX2_ARATH Leucine-rich repeat extensin-like protein 2 OS=Arabidopsis thaliana GN=LRX2 PE=1 SV=1	miR6423-p5_3	Ether lipid metabolism	0.65696
ko04020	TRINITY_DN19183_c0_g1	TRINITY_DN19183_c0_g1	sp|Q56W08|PLCD3_ARATH Phosphoinositide phospholipase C 3 OS=Arabidopsis thaliana GN=PLC3 PE=2 SV=1	miR1863c-p3_2	Calcium signaling pathway	0.673872
ko04020	TRINITY_DN19183_c0_g1	TRINITY_DN19183_c0_g1	sp|Q56W08|PLCD3_ARATH Phosphoinositide phospholipase C 3 OS=Arabidopsis thaliana GN=PLC3 PE=2 SV=1	miR845a-p3_1	Calcium signaling pathway	0.673872
ko04020	TRINITY_DN19183_c0_g1	TRINITY_DN19183_c0_g1	sp|Q56W08|PLCD3_ARATH Phosphoinositide phospholipase C 3 OS=Arabidopsis thaliana GN=PLC3 PE=2 SV=1	miR1863c-p3_1	Calcium signaling pathway	0.673872
ko04020	TRINITY_DN19183_c0_g1	TRINITY_DN19183_c0_g1	sp|Q56W08|PLCD3_ARATH Phosphoinositide phospholipase C 3 OS=Arabidopsis thaliana GN=PLC3 PE=2 SV=1	miR845a_1	Calcium signaling pathway	0.673872
ko04020	TRINITY_DN19183_c0_g1	TRINITY_DN19183_c0_g1	sp|Q56W08|PLCD3_ARATH Phosphoinositide phospholipase C 3 OS=Arabidopsis thaliana GN=PLC3 PE=2 SV=1	miR7782-3p_1	Calcium signaling pathway	0.673872
ko04020	TRINITY_DN31136_c4_g24	TRINITY_DN31136_c4_g24	sp|Q54MZ4|MCFB_DICDI Mitochondrial substrate carrier family protein B OS=Dictyostelium discoideum GN=mcfB PE=3 SV=1	miR5655-p3	Calcium signaling pathway	0.673872
ko04020	TRINITY_DN26867_c0_g1	TRINITY_DN26867_c0_g1	sp|Q944C1|PLCD4_ARATH Phosphoinositide phospholipase C 4 OS=Arabidopsis thaliana GN=PLC4 PE=2 SV=2	miR7760-p3_1	Calcium signaling pathway	0.673872
ko04020	TRINITY_DN28024_c0_g1	TRINITY_DN28024_c0_g1	sp|Q8LB08|ADT4_ARATH ADP,ATP carrier protein ER-ANT1 OS=Arabidopsis thaliana GN=ER-ANT1 PE=2 SV=2	miR3634-p5_1	Calcium signaling pathway	0.673872
ko04020	TRINITY_DN28024_c0_g1	TRINITY_DN28024_c0_g1	sp|Q8LB08|ADT4_ARATH ADP,ATP carrier protein ER-ANT1 OS=Arabidopsis thaliana GN=ER-ANT1 PE=2 SV=2	miR3634-p3_2	Calcium signaling pathway	0.673872
ko00350	TRINITY_DN28158_c0_g3	TRINITY_DN28158_c0_g3	sp|Q9SK87|ADHL2_ARATH Alcohol dehydrogenase-like 2 OS=Arabidopsis thaliana GN=At1g22440 PE=2 SV=1	miR7760-p3_2	Tyrosine metabolism	0.675151
ko00350	TRINITY_DN32104_c0_g1	TRINITY_DN32104_c0_g1	sp|P92942|CLCB_ARATH Chloride channel protein CLC-b OS=Arabidopsis thaliana GN=CLC-B PE=1 SV=1	miR6423-p3_3	Tyrosine metabolism	0.675151
ko00350	TRINITY_DN2167_c0_g2	TRINITY_DN2167_c0_g2	sp|Q8L7S3|C3H24_ARATH Zinc finger CCCH domain-containing protein 24 OS=Arabidopsis thaliana GN=At2g28450 PE=2 SV=1	miR5655-p3	Tyrosine metabolism	0.675151
ko00350	TRINITY_DN2167_c0_g1	TRINITY_DN2167_c0_g1	sp|Q8L7S3|C3H24_ARATH Zinc finger CCCH domain-containing protein 24 OS=Arabidopsis thaliana GN=At2g28450 PE=2 SV=1	miR5655-p3	Tyrosine metabolism	0.675151
ko00350	TRINITY_DN25999_c1_g1	TRINITY_DN25999_c1_g1	sp|Q8H1H9|AMO_ARATH Primary amine oxidase OS=Arabidopsis thaliana GN=At1g62810 PE=2 SV=1	miR5647-p3_1	Tyrosine metabolism	0.675151
ko00350	TRINITY_DN32104_c0_g1	TRINITY_DN32104_c0_g1	sp|P92942|CLCB_ARATH Chloride channel protein CLC-b OS=Arabidopsis thaliana GN=CLC-B PE=1 SV=1	miR6423-p5_3	Tyrosine metabolism	0.675151
ko00350	TRINITY_DN30629_c0_g1	TRINITY_DN30629_c0_g1	sp|Q08641|AB140_YEAST Uncharacterized methyltransferase ABP140 OS=Saccharomyces cerevisiae (strain ATCC 204508 / S288c) GN=ABP140 PE=1 SV=3	miR7760-p3_1	Tyrosine metabolism	0.675151
ko00603	TRINITY_DN32796_c0_g3	TRINITY_DN32796_c0_g3	sp|Q8L7S6|HEXO3_ARATH Beta-hexosaminidase 3 OS=Arabidopsis thaliana GN=HEXO3 PE=1 SV=1	miR5655-p3	Glycosphingolipid biosynthesis - globo series	0.681411
ko00053	TRINITY_DN34222_c0_g1	TRINITY_DN34222_c0_g1	sp|Q40588|ASO_TOBAC L-ascorbate oxidase OS=Nicotiana tabacum GN=AAO PE=2 SV=1	miR5655-p3	Ascorbate and aldarate metabolism	0.687373
ko00053	TRINITY_DN29274_c0_g1	TRINITY_DN29274_c0_g1	sp|Q8GY91|APX6_ARATH Putative L-ascorbate peroxidase 6 OS=Arabidopsis thaliana GN=APX6 PE=2 SV=1	miR7760-p3_1	Ascorbate and aldarate metabolism	0.687373
ko04920	TRINITY_DN45677_c1_g1	TRINITY_DN45677_c1_g1	sp|Q8VZF1|AEE7_ARATH Acetate/butyrate--CoA ligase AAE7, peroxisomal OS=Arabidopsis thaliana GN=AAE7 PE=1 SV=1	miR7760-p3_2	Adipocytokine signaling pathway	0.692977
ko00945	TRINITY_DN24747_c0_g1	TRINITY_DN24747_c0_g1	sp|O23066|C86A2_ARATH Cytochrome P450 86A2 OS=Arabidopsis thaliana GN=CYP86A2 PE=2 SV=1	miR7760-p3_2	Stilbenoid, diarylheptanoid and gingerol biosynthesis	0.708946
ko00945	TRINITY_DN31152_c2_g3	TRINITY_DN31152_c2_g3	sp|P93147|C81E1_GLYEC Isoflavone 2'-hydroxylase OS=Glycyrrhiza echinata GN=CYP81E1 PE=1 SV=2	miR6423-p3_3	Stilbenoid, diarylheptanoid and gingerol biosynthesis	0.708946
ko00945	TRINITY_DN24747_c0_g1	TRINITY_DN24747_c0_g1	sp|O23066|C86A2_ARATH Cytochrome P450 86A2 OS=Arabidopsis thaliana GN=CYP86A2 PE=2 SV=1	miR6423-p3_3	Stilbenoid, diarylheptanoid and gingerol biosynthesis	0.708946
ko00945	TRINITY_DN31576_c0_g1	TRINITY_DN31576_c0_g1	sp|O81117|C94A1_VICSA Cytochrome P450 94A1 OS=Vicia sativa GN=CYP94A1 PE=2 SV=2	miR159b_1	Stilbenoid, diarylheptanoid and gingerol biosynthesis	0.708946
ko00945	TRINITY_DN32608_c0_g1	TRINITY_DN32608_c0_g1	sp|D1MI46|C76BA_SWEMU Geraniol 8-hydroxylase OS=Swertia mussotii GN=CYP76B10 PE=1 SV=1	miR319a-p5_1	Stilbenoid, diarylheptanoid and gingerol biosynthesis	0.708946
ko00945	TRINITY_DN31152_c2_g3	TRINITY_DN31152_c2_g3	sp|P93147|C81E1_GLYEC Isoflavone 2'-hydroxylase OS=Glycyrrhiza echinata GN=CYP81E1 PE=1 SV=2	miR6423-p5_3	Stilbenoid, diarylheptanoid and gingerol biosynthesis	0.708946
ko00945	TRINITY_DN24747_c0_g1	TRINITY_DN24747_c0_g1	sp|O23066|C86A2_ARATH Cytochrome P450 86A2 OS=Arabidopsis thaliana GN=CYP86A2 PE=2 SV=1	miR6423-p5_3	Stilbenoid, diarylheptanoid and gingerol biosynthesis	0.708946
ko00945	TRINITY_DN31152_c2_g3	TRINITY_DN31152_c2_g3	sp|P93147|C81E1_GLYEC Isoflavone 2'-hydroxylase OS=Glycyrrhiza echinata GN=CYP81E1 PE=1 SV=2	miR7760-p3_1	Stilbenoid, diarylheptanoid and gingerol biosynthesis	0.708946
ko00361	TRINITY_DN24747_c0_g1	TRINITY_DN24747_c0_g1	sp|O23066|C86A2_ARATH Cytochrome P450 86A2 OS=Arabidopsis thaliana GN=CYP86A2 PE=2 SV=1	miR7760-p3_2	gamma-Hexachlorocyclohexane degradation	0.708946
ko00361	TRINITY_DN31152_c2_g3	TRINITY_DN31152_c2_g3	sp|P93147|C81E1_GLYEC Isoflavone 2'-hydroxylase OS=Glycyrrhiza echinata GN=CYP81E1 PE=1 SV=2	miR6423-p3_3	gamma-Hexachlorocyclohexane degradation	0.708946
ko00361	TRINITY_DN24747_c0_g1	TRINITY_DN24747_c0_g1	sp|O23066|C86A2_ARATH Cytochrome P450 86A2 OS=Arabidopsis thaliana GN=CYP86A2 PE=2 SV=1	miR6423-p3_3	gamma-Hexachlorocyclohexane degradation	0.708946
ko00361	TRINITY_DN31576_c0_g1	TRINITY_DN31576_c0_g1	sp|O81117|C94A1_VICSA Cytochrome P450 94A1 OS=Vicia sativa GN=CYP94A1 PE=2 SV=2	miR159b_1	gamma-Hexachlorocyclohexane degradation	0.708946
ko00361	TRINITY_DN32608_c0_g1	TRINITY_DN32608_c0_g1	sp|D1MI46|C76BA_SWEMU Geraniol 8-hydroxylase OS=Swertia mussotii GN=CYP76B10 PE=1 SV=1	miR319a-p5_1	gamma-Hexachlorocyclohexane degradation	0.708946
ko00361	TRINITY_DN31152_c2_g3	TRINITY_DN31152_c2_g3	sp|P93147|C81E1_GLYEC Isoflavone 2'-hydroxylase OS=Glycyrrhiza echinata GN=CYP81E1 PE=1 SV=2	miR6423-p5_3	gamma-Hexachlorocyclohexane degradation	0.708946
ko00361	TRINITY_DN24747_c0_g1	TRINITY_DN24747_c0_g1	sp|O23066|C86A2_ARATH Cytochrome P450 86A2 OS=Arabidopsis thaliana GN=CYP86A2 PE=2 SV=1	miR6423-p5_3	gamma-Hexachlorocyclohexane degradation	0.708946
ko00361	TRINITY_DN31152_c2_g3	TRINITY_DN31152_c2_g3	sp|P93147|C81E1_GLYEC Isoflavone 2'-hydroxylase OS=Glycyrrhiza echinata GN=CYP81E1 PE=1 SV=2	miR7760-p3_1	gamma-Hexachlorocyclohexane degradation	0.708946
ko00196	TRINITY_DN26325_c0_g1	TRINITY_DN26325_c0_g1	sp|P12470|CB25_NICPL Chlorophyll a-b binding protein E, chloroplastic OS=Nicotiana plumbaginifolia GN=CABE PE=3 SV=1	miR7760-p3_1	Photosynthesis - antenna proteins	0.71487
ko00906	TRINITY_DN25117_c0_g1	TRINITY_DN25117_c0_g1	sp|Q93VK5|LUT5_ARATH Protein LUTEIN DEFICIENT 5, chloroplastic OS=Arabidopsis thaliana GN=CYP97A3 PE=1 SV=1	miR172b	Carotenoid biosynthesis	0.735206
ko00906	TRINITY_DN25117_c0_g1	TRINITY_DN25117_c0_g1	sp|Q93VK5|LUT5_ARATH Protein LUTEIN DEFICIENT 5, chloroplastic OS=Arabidopsis thaliana GN=CYP97A3 PE=1 SV=1	miR319a-p5_1	Carotenoid biosynthesis	0.735206
ko04210	TRINITY_DN30819_c0_g1	TRINITY_DN30819_c0_g1	sp|Q9M3G7|ATM_ARATH Serine/threonine-protein kinase ATM OS=Arabidopsis thaliana GN=ATM PE=2 SV=1	miR845a_1	Apoptosis	0.754015
ko04210	TRINITY_DN32710_c1_g2	TRINITY_DN32710_c1_g2	sp|Q9SCZ4|FERON_ARATH Receptor-like protein kinase FERONIA OS=Arabidopsis thaliana GN=FER PE=1 SV=1	miR319a-p5_1	Apoptosis	0.754015
ko00030	TRINITY_DN23813_c0_g1	TRINITY_DN23813_c0_g1	sp|Q43848|TKTC_SOLTU Transketolase, chloroplastic OS=Solanum tuberosum PE=2 SV=1	miR7760-p5_1	Pentose phosphate pathway	0.760594
ko00030	TRINITY_DN23813_c0_g1	TRINITY_DN23813_c0_g1	sp|Q43848|TKTC_SOLTU Transketolase, chloroplastic OS=Solanum tuberosum PE=2 SV=1	miR7760-p3_2	Pentose phosphate pathway	0.760594
ko00030	TRINITY_DN26800_c0_g1	TRINITY_DN26800_c0_g1	-	miR2118e-p3_1	Pentose phosphate pathway	0.760594
ko00030	TRINITY_DN23813_c0_g1	TRINITY_DN23813_c0_g1	sp|Q43848|TKTC_SOLTU Transketolase, chloroplastic OS=Solanum tuberosum PE=2 SV=1	miR6423-p3_3	Pentose phosphate pathway	0.760594
ko00030	TRINITY_DN32494_c0_g1	TRINITY_DN32494_c0_g1	sp|Q43839|G6PDC_SOLTU Glucose-6-phosphate 1-dehydrogenase, chloroplastic OS=Solanum tuberosum PE=1 SV=1	miR5368-p3_1	Pentose phosphate pathway	0.760594
ko00030	TRINITY_DN23813_c0_g1	TRINITY_DN23813_c0_g1	sp|Q43848|TKTC_SOLTU Transketolase, chloroplastic OS=Solanum tuberosum PE=2 SV=1	miR6423-p5_3	Pentose phosphate pathway	0.760594
ko00030	TRINITY_DN23813_c0_g1	TRINITY_DN23813_c0_g1	sp|Q43848|TKTC_SOLTU Transketolase, chloroplastic OS=Solanum tuberosum PE=2 SV=1	miR7760-p3_1	Pentose phosphate pathway	0.760594
ko04520	TRINITY_DN31441_c2_g3	TRINITY_DN31441_c2_g3	sp|Q9FWQ5|HAC12_ARATH Histone acetyltransferase HAC12 OS=Arabidopsis thaliana GN=HAC12 PE=2 SV=2	miR171i-p5_1	Adherens junction	0.760612
ko04520	TRINITY_DN32366_c1_g2	TRINITY_DN32366_c1_g2	sp|Q84M92|ARP4_ARATH Actin-related protein 4 OS=Arabidopsis thaliana GN=ARP4 PE=1 SV=1	miR159a	Adherens junction	0.760612
ko04966	TRINITY_DN46064_c0_g1	TRINITY_DN46064_c0_g1	-	miR169l-3p_1	Collecting duct acid secretion	0.763033
ko04916	TRINITY_DN31441_c2_g3	TRINITY_DN31441_c2_g3	sp|Q9FWQ5|HAC12_ARATH Histone acetyltransferase HAC12 OS=Arabidopsis thaliana GN=HAC12 PE=2 SV=2	miR171i-p5_1	Melanogenesis	0.767056
ko04916	TRINITY_DN30445_c0_g1	TRINITY_DN30445_c0_g1	sp|Q9FVS6|KSG4_ARATH Shaggy-related protein kinase delta OS=Arabidopsis thaliana GN=ASK4 PE=2 SV=1	miR319a-p5_1	Melanogenesis	0.767056
ko00950	TRINITY_DN25999_c1_g1	TRINITY_DN25999_c1_g1	sp|Q8H1H9|AMO_ARATH Primary amine oxidase OS=Arabidopsis thaliana GN=At1g62810 PE=2 SV=1	miR5647-p3_1	Isoquinoline alkaloid biosynthesis	0.771646
ko00710	TRINITY_DN23813_c0_g1	TRINITY_DN23813_c0_g1	sp|Q43848|TKTC_SOLTU Transketolase, chloroplastic OS=Solanum tuberosum PE=2 SV=1	miR7760-p5_1	Carbon fixation in photosynthetic organisms	0.777483
ko00710	TRINITY_DN23813_c0_g1	TRINITY_DN23813_c0_g1	sp|Q43848|TKTC_SOLTU Transketolase, chloroplastic OS=Solanum tuberosum PE=2 SV=1	miR7760-p3_2	Carbon fixation in photosynthetic organisms	0.777483
ko00710	TRINITY_DN26800_c0_g1	TRINITY_DN26800_c0_g1	-	miR2118e-p3_1	Carbon fixation in photosynthetic organisms	0.777483
ko00710	TRINITY_DN23813_c0_g1	TRINITY_DN23813_c0_g1	sp|Q43848|TKTC_SOLTU Transketolase, chloroplastic OS=Solanum tuberosum PE=2 SV=1	miR6423-p3_3	Carbon fixation in photosynthetic organisms	0.777483
ko00710	TRINITY_DN22714_c0_g1	TRINITY_DN22714_c0_g1	sp|Q43117|KPYA_RICCO Pyruvate kinase isozyme A, chloroplastic OS=Ricinus communis PE=1 SV=1	miR5144-p5_1	Carbon fixation in photosynthetic organisms	0.777483
ko00710	TRINITY_DN23813_c0_g1	TRINITY_DN23813_c0_g1	sp|Q43848|TKTC_SOLTU Transketolase, chloroplastic OS=Solanum tuberosum PE=2 SV=1	miR6423-p5_3	Carbon fixation in photosynthetic organisms	0.777483
ko00710	TRINITY_DN23813_c0_g1	TRINITY_DN23813_c0_g1	sp|Q43848|TKTC_SOLTU Transketolase, chloroplastic OS=Solanum tuberosum PE=2 SV=1	miR7760-p3_1	Carbon fixation in photosynthetic organisms	0.777483
ko00710	TRINITY_DN16437_c0_g1	TRINITY_DN16437_c0_g1	sp|Q9LDV4|ALAT2_ARATH Alanine aminotransferase 2, mitochondrial OS=Arabidopsis thaliana GN=ALAAT2 PE=2 SV=1	miR3634-p5_1	Carbon fixation in photosynthetic organisms	0.777483
ko00710	TRINITY_DN20349_c0_g1	TRINITY_DN20349_c0_g1	sp|Q9M3B6|PKP4_ARATH Plastidial pyruvate kinase 4, chloroplastic OS=Arabidopsis thaliana GN=PKP4 PE=2 SV=1	miR3634-p5_1	Carbon fixation in photosynthetic organisms	0.777483
ko00710	TRINITY_DN16437_c0_g1	TRINITY_DN16437_c0_g1	sp|Q9LDV4|ALAT2_ARATH Alanine aminotransferase 2, mitochondrial OS=Arabidopsis thaliana GN=ALAAT2 PE=2 SV=1	miR3634-p3_2	Carbon fixation in photosynthetic organisms	0.777483
ko00710	TRINITY_DN20349_c0_g1	TRINITY_DN20349_c0_g1	sp|Q9M3B6|PKP4_ARATH Plastidial pyruvate kinase 4, chloroplastic OS=Arabidopsis thaliana GN=PKP4 PE=2 SV=1	miR3634-p3_2	Carbon fixation in photosynthetic organisms	0.777483
ko00195	TRINITY_DN29994_c0_g1	TRINITY_DN29994_c0_g1	sp|Q70XY9|PSBE_AMBTC Cytochrome b559 subunit alpha OS=Amborella trichopoda GN=psbE PE=3 SV=3	Xso-miRn01	Photosynthesis	0.796534
ko00195	TRINITY_DN6824_c0_g1	TRINITY_DN6824_c0_g1	sp|P26291|UCRIA_PEA Cytochrome b6-f complex iron-sulfur subunit, chloroplastic OS=Pisum sativum GN=petC PE=1 SV=1	miR319p_1	Photosynthesis	0.796534
ko00195	TRINITY_DN48867_c0_g1	TRINITY_DN48867_c0_g1	sp|Q9LR64|Y1360_ARATH Thylakoid lumenal protein At1g03610, chloroplastic OS=Arabidopsis thaliana GN=At1g03600 PE=1 SV=1	miR7760-p3_1	Photosynthesis	0.796534
ko00720	TRINITY_DN32788_c0_g1	TRINITY_DN32788_c0_g1	sp|Q2QZ86|ACLA2_ORYSJ ATP-citrate synthase alpha chain protein 2 OS=Oryza sativa subsp. japonica GN=ACLA-2 PE=2 SV=2	Xso-miRn49	Reductive carboxylate cycle	0.81715
ko00903	TRINITY_DN24747_c0_g1	TRINITY_DN24747_c0_g1	sp|O23066|C86A2_ARATH Cytochrome P450 86A2 OS=Arabidopsis thaliana GN=CYP86A2 PE=2 SV=1	miR7760-p3_2	Limonene and pinene degradation	0.821732
ko00903	TRINITY_DN31152_c2_g3	TRINITY_DN31152_c2_g3	sp|P93147|C81E1_GLYEC Isoflavone 2'-hydroxylase OS=Glycyrrhiza echinata GN=CYP81E1 PE=1 SV=2	miR6423-p3_3	Limonene and pinene degradation	0.821732
ko00903	TRINITY_DN24747_c0_g1	TRINITY_DN24747_c0_g1	sp|O23066|C86A2_ARATH Cytochrome P450 86A2 OS=Arabidopsis thaliana GN=CYP86A2 PE=2 SV=1	miR6423-p3_3	Limonene and pinene degradation	0.821732
ko00903	TRINITY_DN31576_c0_g1	TRINITY_DN31576_c0_g1	sp|O81117|C94A1_VICSA Cytochrome P450 94A1 OS=Vicia sativa GN=CYP94A1 PE=2 SV=2	miR159b_1	Limonene and pinene degradation	0.821732
ko00903	TRINITY_DN32608_c0_g1	TRINITY_DN32608_c0_g1	sp|D1MI46|C76BA_SWEMU Geraniol 8-hydroxylase OS=Swertia mussotii GN=CYP76B10 PE=1 SV=1	miR319a-p5_1	Limonene and pinene degradation	0.821732
ko00903	TRINITY_DN31152_c2_g3	TRINITY_DN31152_c2_g3	sp|P93147|C81E1_GLYEC Isoflavone 2'-hydroxylase OS=Glycyrrhiza echinata GN=CYP81E1 PE=1 SV=2	miR6423-p5_3	Limonene and pinene degradation	0.821732
ko00903	TRINITY_DN24747_c0_g1	TRINITY_DN24747_c0_g1	sp|O23066|C86A2_ARATH Cytochrome P450 86A2 OS=Arabidopsis thaliana GN=CYP86A2 PE=2 SV=1	miR6423-p5_3	Limonene and pinene degradation	0.821732
ko00903	TRINITY_DN31152_c2_g3	TRINITY_DN31152_c2_g3	sp|P93147|C81E1_GLYEC Isoflavone 2'-hydroxylase OS=Glycyrrhiza echinata GN=CYP81E1 PE=1 SV=2	miR7760-p3_1	Limonene and pinene degradation	0.821732
ko04626	TRINITY_DN27312_c1_g1	TRINITY_DN27312_c1_g1	sp|Q8L7Z0|CNG17_ARATH Probable cyclic nucleotide-gated ion channel 17 OS=Arabidopsis thaliana GN=CNGC17 PE=2 SV=1	miR171i-p5_1	Plant-pathogen interaction	0.842555
ko04626	TRINITY_DN31195_c6_g5	TRINITY_DN31195_c6_g5	sp|O65718|CNGC2_ARATH Cyclic nucleotide-gated ion channel 2 OS=Arabidopsis thaliana GN=CNGC2 PE=1 SV=1	miR156b-3p_1	Plant-pathogen interaction	0.842555
ko00900	TRINITY_DN31123_c0_g1	TRINITY_DN31123_c0_g1	sp|P69834|ISPD_ARATH 2-C-methyl-D-erythritol 4-phosphate cytidylyltransferase, chloroplastic OS=Arabidopsis thaliana GN=ISPD PE=1 SV=1	miR171i-p5_1	Terpenoid backbone biosynthesis	0.851324
ko00900	TRINITY_DN31123_c0_g2	TRINITY_DN31123_c0_g2	sp|P69834|ISPD_ARATH 2-C-methyl-D-erythritol 4-phosphate cytidylyltransferase, chloroplastic OS=Arabidopsis thaliana GN=ISPD PE=1 SV=1	miR171i-p5_1	Terpenoid backbone biosynthesis	0.851324
ko04012	TRINITY_DN30445_c0_g1	TRINITY_DN30445_c0_g1	sp|Q9FVS6|KSG4_ARATH Shaggy-related protein kinase delta OS=Arabidopsis thaliana GN=ASK4 PE=2 SV=1	miR319a-p5_1	ErbB signaling pathway	0.853614
ko00380	TRINITY_DN5779_c0_g1	TRINITY_DN5779_c0_g1	sp|Q9ZVX4|U90A1_ARATH UDP-glycosyltransferase 90A1 OS=Arabidopsis thaliana GN=UGT90A1 PE=2 SV=1	miR2118e-p3_1	Tryptophan metabolism	0.854998
ko00380	TRINITY_DN31862_c1_g1	TRINITY_DN31862_c1_g1	sp|Q8RV79|SOT11_ARATH Cytosolic sulfotransferase 11 OS=Arabidopsis thaliana GN=SOT11 PE=2 SV=1	miR5655-p3	Tryptophan metabolism	0.854998
ko00380	TRINITY_DN31609_c1_g3	TRINITY_DN31609_c1_g3	sp|P23381|SYWC_HUMAN Tryptophan--tRNA ligase, cytoplasmic OS=Homo sapiens GN=WARS PE=1 SV=2	miR319a-p5_1	Tryptophan metabolism	0.854998
ko00640	TRINITY_DN22158_c0_g1	TRINITY_DN22158_c0_g1	sp|E1U332|ALL12_OLEEU Isoflavone reductase-like protein OS=Olea europaea PE=1 SV=1	miR7760-p5_1	Propanoate metabolism	0.859647
ko00640	TRINITY_DN29262_c0_g2	TRINITY_DN29262_c0_g2	sp|Q0WM29|MMSA_ARATH Methylmalonate-semialdehyde dehydrogenase [acylating], mitochondrial OS=Arabidopsis thaliana GN=ALDH6B2 PE=2 SV=2	miR5144-p5_1	Propanoate metabolism	0.859647
ko04612	TRINITY_DN32358_c1_g1	TRINITY_DN32358_c1_g1	sp|Q9STW6|HSP7F_ARATH Heat shock 70 kDa protein 6, chloroplastic OS=Arabidopsis thaliana GN=HSP70-6 PE=1 SV=1	miR7760-p5_1	Antigen processing and presentation	0.859647
ko04612	TRINITY_DN32358_c1_g1	TRINITY_DN32358_c1_g1	sp|Q9STW6|HSP7F_ARATH Heat shock 70 kDa protein 6, chloroplastic OS=Arabidopsis thaliana GN=HSP70-6 PE=1 SV=1	miR7760-p3_2	Antigen processing and presentation	0.859647
ko04612	TRINITY_DN19783_c0_g1	TRINITY_DN19783_c0_g1	sp|P27322|HSP72_SOLLC Heat shock cognate 70 kDa protein 2 OS=Solanum lycopersicum GN=HSC-2 PE=1 SV=1	miR7760-p3_2	Antigen processing and presentation	0.859647
ko04612	TRINITY_DN32358_c1_g1	TRINITY_DN32358_c1_g1	sp|Q9STW6|HSP7F_ARATH Heat shock 70 kDa protein 6, chloroplastic OS=Arabidopsis thaliana GN=HSP70-6 PE=1 SV=1	miR6423-p3_3	Antigen processing and presentation	0.859647
ko04612	TRINITY_DN32358_c1_g1	TRINITY_DN32358_c1_g1	sp|Q9STW6|HSP7F_ARATH Heat shock 70 kDa protein 6, chloroplastic OS=Arabidopsis thaliana GN=HSP70-6 PE=1 SV=1	miR5655-p3	Antigen processing and presentation	0.859647
ko04612	TRINITY_DN32358_c1_g1	TRINITY_DN32358_c1_g1	sp|Q9STW6|HSP7F_ARATH Heat shock 70 kDa protein 6, chloroplastic OS=Arabidopsis thaliana GN=HSP70-6 PE=1 SV=1	miR6423-p5_3	Antigen processing and presentation	0.859647
ko03430	TRINITY_DN22558_c0_g1	TRINITY_DN22558_c0_g1	sp|Q84J78|SSBP_ARATH Single-stranded DNA-binding protein, mitochondrial OS=Arabidopsis thaliana GN=At4g11060 PE=2 SV=1	miR7760-p3_2	Mismatch repair	0.86408
ko00960	TRINITY_DN25999_c1_g1	TRINITY_DN25999_c1_g1	sp|Q8H1H9|AMO_ARATH Primary amine oxidase OS=Arabidopsis thaliana GN=At1g62810 PE=2 SV=1	miR5647-p3_1	Tropane, piperidine and pyridine alkaloid biosynthesis	0.86903
ko00770	TRINITY_DN16754_c1_g1	TRINITY_DN16754_c1_g1	sp|Q8X643|PREA_ECO57 NAD-dependent dihydropyrimidine dehydrogenase subunit PreA OS=Escherichia coli O157:H7 GN=preA PE=3 SV=1	miR171i-p5_1	Pantothenate and CoA biosynthesis	0.86903
ko00624	TRINITY_DN28158_c0_g3	TRINITY_DN28158_c0_g3	sp|Q9SK87|ADHL2_ARATH Alcohol dehydrogenase-like 2 OS=Arabidopsis thaliana GN=At1g22440 PE=2 SV=1	miR7760-p3_2	1- and 2-Methylnaphthalene degradation	0.8738
ko04720	TRINITY_DN31441_c2_g3	TRINITY_DN31441_c2_g3	sp|Q9FWQ5|HAC12_ARATH Histone acetyltransferase HAC12 OS=Arabidopsis thaliana GN=HAC12 PE=2 SV=2	miR171i-p5_1	Long-term potentiation	0.875031
ko04720	TRINITY_DN25514_c0_g1	TRINITY_DN25514_c0_g1	sp|P48484|PP14_ARATH Serine/threonine-protein phosphatase PP1 isozyme 4 OS=Arabidopsis thaliana GN=TOPP4 PE=2 SV=1	miR6423-p3_3	Long-term potentiation	0.875031
ko04720	TRINITY_DN25514_c0_g1	TRINITY_DN25514_c0_g1	sp|P48484|PP14_ARATH Serine/threonine-protein phosphatase PP1 isozyme 4 OS=Arabidopsis thaliana GN=TOPP4 PE=2 SV=1	miR6423-p5_3	Long-term potentiation	0.875031
ko00941	TRINITY_DN49670_c0_g1	TRINITY_DN49670_c0_g1	sp|Q9ZWQ9|FLS_CITUN Flavonol synthase/flavanone 3-hydroxylase OS=Citrus unshiu GN=FLS PE=1 SV=1	miR390_1	Flavonoid biosynthesis	0.878397
ko04910	TRINITY_DN25514_c0_g1	TRINITY_DN25514_c0_g1	sp|P48484|PP14_ARATH Serine/threonine-protein phosphatase PP1 isozyme 4 OS=Arabidopsis thaliana GN=TOPP4 PE=2 SV=1	miR6423-p3_3	Insulin signaling pathway	0.884354
ko04910	TRINITY_DN28380_c1_g1	TRINITY_DN28380_c1_g1	sp|Q93YQ1|RTOR1_ARATH Regulatory-associated protein of TOR 1 OS=Arabidopsis thaliana GN=RAPTOR1 PE=1 SV=1	miR5144-p5_1	Insulin signaling pathway	0.884354
ko04910	TRINITY_DN30445_c0_g1	TRINITY_DN30445_c0_g1	sp|Q9FVS6|KSG4_ARATH Shaggy-related protein kinase delta OS=Arabidopsis thaliana GN=ASK4 PE=2 SV=1	miR319a-p5_1	Insulin signaling pathway	0.884354
ko04910	TRINITY_DN25514_c0_g1	TRINITY_DN25514_c0_g1	sp|P48484|PP14_ARATH Serine/threonine-protein phosphatase PP1 isozyme 4 OS=Arabidopsis thaliana GN=TOPP4 PE=2 SV=1	miR6423-p5_3	Insulin signaling pathway	0.884354
ko04146	TRINITY_DN45677_c1_g1	TRINITY_DN45677_c1_g1	sp|Q8VZF1|AEE7_ARATH Acetate/butyrate--CoA ligase AAE7, peroxisomal OS=Arabidopsis thaliana GN=AAE7 PE=1 SV=1	miR7760-p3_2	Peroxisome	0.89208
ko04146	TRINITY_DN32346_c0_g1	TRINITY_DN32346_c0_g1	sp|Q94FB9|AB1D_ARATH ABC transporter D family member 1 OS=Arabidopsis thaliana GN=ABCC1 PE=1 SV=1	miR7782-3p_1	Peroxisome	0.89208
ko04730	TRINITY_DN19778_c1_g1	TRINITY_DN19778_c1_g1	sp|Q07100|PP2A4_ARATH Serine/threonine-protein phosphatase PP2A-4 catalytic subunit OS=Arabidopsis thaliana GN=PP2A4 PE=2 SV=2	miR7760-p3_1	Long-term depression	0.898998
ko00561	TRINITY_DN32364_c1_g2	TRINITY_DN32364_c1_g2	sp|Q9C5E5|DGK5_ARATH Diacylglycerol kinase 5 OS=Arabidopsis thaliana GN=DGK5 PE=2 SV=1	miR5303j-p5_1	Glycerolipid metabolism	0.90268
ko00561	TRINITY_DN32364_c1_g2	TRINITY_DN32364_c1_g2	sp|Q9C5E5|DGK5_ARATH Diacylglycerol kinase 5 OS=Arabidopsis thaliana GN=DGK5 PE=2 SV=1	miR5303j-p3_1	Glycerolipid metabolism	0.90268
ko04150	TRINITY_DN14416_c0_g1	TRINITY_DN14416_c0_g1	sp|Q29RI6|CAB39_BOVIN Calcium-binding protein 39 OS=Bos taurus GN=CAB39 PE=2 SV=1	miR5368-p3_1	mTOR signaling pathway	0.909689
ko04150	TRINITY_DN14416_c0_g1	TRINITY_DN14416_c0_g1	sp|Q29RI6|CAB39_BOVIN Calcium-binding protein 39 OS=Bos taurus GN=CAB39 PE=2 SV=1	miR5303j-p5_1	mTOR signaling pathway	0.909689
ko04150	TRINITY_DN28380_c1_g1	TRINITY_DN28380_c1_g1	sp|Q93YQ1|RTOR1_ARATH Regulatory-associated protein of TOR 1 OS=Arabidopsis thaliana GN=RAPTOR1 PE=1 SV=1	miR5144-p5_1	mTOR signaling pathway	0.909689
ko04150	TRINITY_DN14416_c0_g1	TRINITY_DN14416_c0_g1	sp|Q29RI6|CAB39_BOVIN Calcium-binding protein 39 OS=Bos taurus GN=CAB39 PE=2 SV=1	miR5303j-p3_1	mTOR signaling pathway	0.909689
ko04062	TRINITY_DN30445_c0_g1	TRINITY_DN30445_c0_g1	sp|Q9FVS6|KSG4_ARATH Shaggy-related protein kinase delta OS=Arabidopsis thaliana GN=ASK4 PE=2 SV=1	miR319a-p5_1	Chemokine signaling pathway	0.912943
ko00830	TRINITY_DN28158_c0_g3	TRINITY_DN28158_c0_g3	sp|Q9SK87|ADHL2_ARATH Alcohol dehydrogenase-like 2 OS=Arabidopsis thaliana GN=At1g22440 PE=2 SV=1	miR7760-p3_2	Retinol metabolism	0.916119
ko04912	TRINITY_DN30696_c0_g2	TRINITY_DN30696_c0_g2	sp|O48809|LRX2_ARATH Leucine-rich repeat extensin-like protein 2 OS=Arabidopsis thaliana GN=LRX2 PE=1 SV=1	miR390_1	GnRH signaling pathway	0.919179
ko04912	TRINITY_DN30696_c0_g2	TRINITY_DN30696_c0_g2	sp|O48809|LRX2_ARATH Leucine-rich repeat extensin-like protein 2 OS=Arabidopsis thaliana GN=LRX2 PE=1 SV=1	miR6423-p3_3	GnRH signaling pathway	0.919179
ko04912	TRINITY_DN30696_c0_g2	TRINITY_DN30696_c0_g2	sp|O48809|LRX2_ARATH Leucine-rich repeat extensin-like protein 2 OS=Arabidopsis thaliana GN=LRX2 PE=1 SV=1	miR6423-p3_3	GnRH signaling pathway	0.919179
ko04912	TRINITY_DN30696_c0_g2	TRINITY_DN30696_c0_g2	sp|O48809|LRX2_ARATH Leucine-rich repeat extensin-like protein 2 OS=Arabidopsis thaliana GN=LRX2 PE=1 SV=1	miR6423-p3_3	GnRH signaling pathway	0.919179
ko04912	TRINITY_DN30696_c0_g2	TRINITY_DN30696_c0_g2	sp|O48809|LRX2_ARATH Leucine-rich repeat extensin-like protein 2 OS=Arabidopsis thaliana GN=LRX2 PE=1 SV=1	miR390	GnRH signaling pathway	0.919179
ko04912	TRINITY_DN30696_c0_g2	TRINITY_DN30696_c0_g2	sp|O48809|LRX2_ARATH Leucine-rich repeat extensin-like protein 2 OS=Arabidopsis thaliana GN=LRX2 PE=1 SV=1	miR6423-p5_3	GnRH signaling pathway	0.919179
ko04912	TRINITY_DN30696_c0_g2	TRINITY_DN30696_c0_g2	sp|O48809|LRX2_ARATH Leucine-rich repeat extensin-like protein 2 OS=Arabidopsis thaliana GN=LRX2 PE=1 SV=1	miR6423-p5_3	GnRH signaling pathway	0.919179
ko04912	TRINITY_DN30696_c0_g2	TRINITY_DN30696_c0_g2	sp|O48809|LRX2_ARATH Leucine-rich repeat extensin-like protein 2 OS=Arabidopsis thaliana GN=LRX2 PE=1 SV=1	miR6423-p5_3	GnRH signaling pathway	0.919179
ko00641	TRINITY_DN28158_c0_g3	TRINITY_DN28158_c0_g3	sp|Q9SK87|ADHL2_ARATH Alcohol dehydrogenase-like 2 OS=Arabidopsis thaliana GN=At1g22440 PE=2 SV=1	miR7760-p3_2	3-Chloroacrylic acid degradation	0.919179
ko04270	TRINITY_DN25514_c0_g1	TRINITY_DN25514_c0_g1	sp|P48484|PP14_ARATH Serine/threonine-protein phosphatase PP1 isozyme 4 OS=Arabidopsis thaliana GN=TOPP4 PE=2 SV=1	miR6423-p3_3	Vascular smooth muscle contraction	0.922128
ko04270	TRINITY_DN25514_c0_g1	TRINITY_DN25514_c0_g1	sp|P48484|PP14_ARATH Serine/threonine-protein phosphatase PP1 isozyme 4 OS=Arabidopsis thaliana GN=TOPP4 PE=2 SV=1	miR6423-p5_3	Vascular smooth muscle contraction	0.922128
ko04914	TRINITY_DN30508_c0_g1	TRINITY_DN30508_c0_g1	sp|Q9LME2|SYCP1_ARATH Synaptonemal complex protein 1 OS=Arabidopsis thaliana GN=ZYP1A PE=2 SV=1	miR2118e-p3_1	Progesterone-mediated oocyte maturation	0.922275
ko04914	TRINITY_DN28072_c0_g1	TRINITY_DN28072_c0_g1	sp|Q8VY89|APC7_ARATH Anaphase-promoting complex subunit 7 OS=Arabidopsis thaliana GN=APC7 PE=2 SV=1	miR6423-p3_3	Progesterone-mediated oocyte maturation	0.922275
ko04914	TRINITY_DN28072_c0_g1	TRINITY_DN28072_c0_g1	sp|Q8VY89|APC7_ARATH Anaphase-promoting complex subunit 7 OS=Arabidopsis thaliana GN=APC7 PE=2 SV=1	miR6423-p5_3	Progesterone-mediated oocyte maturation	0.922275
ko04660	TRINITY_DN30445_c0_g1	TRINITY_DN30445_c0_g1	sp|Q9FVS6|KSG4_ARATH Shaggy-related protein kinase delta OS=Arabidopsis thaliana GN=ASK4 PE=2 SV=1	miR319a-p5_1	T cell receptor signaling pathway	0.937702
ko03018	TRINITY_DN27144_c0_g1	TRINITY_DN27144_c0_g1	sp|Q09818|YAC4_SCHPO Putative general negative regulator of transcription C16C9.04c OS=Schizosaccharomyces pombe (strain 972 / ATCC 24843) GN=SPAC16C9.04c PE=3 SV=1	miR5303j-p5_1	RNA degradation	0.946318
ko03018	TRINITY_DN27144_c0_g1	TRINITY_DN27144_c0_g1	sp|Q09818|YAC4_SCHPO Putative general negative regulator of transcription C16C9.04c OS=Schizosaccharomyces pombe (strain 972 / ATCC 24843) GN=SPAC16C9.04c PE=3 SV=1	miR5303j-p3_1	RNA degradation	0.946318
ko00460	TRINITY_DN24520_c1_g1	TRINITY_DN24520_c1_g1	sp|Q9SGZ5|BXL7_ARATH Probable beta-D-xylosidase 7 OS=Arabidopsis thaliana GN=BXL7 PE=2 SV=2	miR5655-p3	Cyanoamino acid metabolism	0.948279
ko03020	TRINITY_DN29730_c1_g1	TRINITY_DN29730_c1_g1	-	Xso-miRn49	RNA polymerase	0.949307
ko03020	TRINITY_DN33102_c0_g2	TRINITY_DN33102_c0_g2	sp|O94666|RPC1_SCHPO DNA-directed RNA polymerase III subunit rpc1 OS=Schizosaccharomyces pombe (strain 972 / ATCC 24843) GN=rpc1 PE=2 SV=1	miR5144-p5_1	RNA polymerase	0.949307
ko00190	TRINITY_DN32773_c2_g14	TRINITY_DN32773_c2_g14	sp|P10330|NU5M_OENBE NADH-ubiquinone oxidoreductase chain 5 OS=Oenothera berteriana GN=ND5 PE=2 SV=2	miR2645-p3_1	Oxidative phosphorylation	0.953833
ko00190	TRINITY_DN24675_c0_g1	TRINITY_DN24675_c0_g1	sp|Q1JPL4|NDB1_ARATH NAD(P)H dehydrogenase B1, mitochondrial OS=Arabidopsis thaliana GN=NDB1 PE=1 SV=1	miR845a-p3_1	Oxidative phosphorylation	0.953833
ko00190	TRINITY_DN29396_c1_g1	TRINITY_DN29396_c1_g1	sp|Q43644|NDUS1_SOLTU NADH dehydrogenase [ubiquinone] iron-sulfur protein 1, mitochondrial OS=Solanum tuberosum PE=1 SV=1	miR7760-p3_2	Oxidative phosphorylation	0.953833
ko00190	TRINITY_DN16197_c0_g1	TRINITY_DN16197_c0_g1	sp|B1A990|NDHH_CARPA NAD(P)H-quinone oxidoreductase subunit H, chloroplastic OS=Carica papaya GN=ndhH PE=3 SV=1	miR390_1	Oxidative phosphorylation	0.953833
ko00190	TRINITY_DN606_c0_g1	TRINITY_DN606_c0_g1	sp|Q9M9M9|NDUAC_ARATH Probable NADH dehydrogenase [ubiquinone] 1 alpha subcomplex subunit 12 OS=Arabidopsis thaliana GN=At3g03100 PE=1 SV=1	miR171i-p5_1	Oxidative phosphorylation	0.953833
ko00190	TRINITY_DN24675_c0_g1	TRINITY_DN24675_c0_g1	sp|Q1JPL4|NDB1_ARATH NAD(P)H dehydrogenase B1, mitochondrial OS=Arabidopsis thaliana GN=NDB1 PE=1 SV=1	miR845a_1	Oxidative phosphorylation	0.953833
ko00190	TRINITY_DN29758_c1_g10	TRINITY_DN29758_c1_g10	sp|O80874|NDA2_ARATH Alternative NAD(P)H dehydrogenase 2, mitochondrial OS=Arabidopsis thaliana GN=NDA2 PE=1 SV=1	miR827-p5_1	Oxidative phosphorylation	0.953833
ko00190	TRINITY_DN46064_c0_g1	TRINITY_DN46064_c0_g1	-	miR169l-3p_1	Oxidative phosphorylation	0.953833
ko00190	TRINITY_DN32059_c2_g1	TRINITY_DN32059_c2_g1	sp|P22180|PMA1_SOLLC Plasma membrane ATPase 1 OS=Solanum lycopersicum GN=LHA1 PE=2 SV=1	miR166e-5p	Oxidative phosphorylation	0.953833
ko00190	TRINITY_DN32627_c1_g1	TRINITY_DN32627_c1_g1	sp|P27572|NU4M_WHEAT NADH-ubiquinone oxidoreductase chain 4 OS=Triticum aestivum GN=ND4 PE=2 SV=2	miR5647-p3_1	Oxidative phosphorylation	0.953833
ko00190	TRINITY_DN31529_c2_g16	TRINITY_DN31529_c2_g16	sp|P26360|ATPG3_IPOBA ATP synthase subunit gamma, mitochondrial OS=Ipomoea batatas GN=ATPC PE=1 SV=2	miR3634-p5_1	Oxidative phosphorylation	0.953833
ko00190	TRINITY_DN31529_c2_g16	TRINITY_DN31529_c2_g16	sp|P26360|ATPG3_IPOBA ATP synthase subunit gamma, mitochondrial OS=Ipomoea batatas GN=ATPC PE=1 SV=2	miR3634-p3_2	Oxidative phosphorylation	0.953833
ko00071	TRINITY_DN28158_c0_g3	TRINITY_DN28158_c0_g3	sp|Q9SK87|ADHL2_ARATH Alcohol dehydrogenase-like 2 OS=Arabidopsis thaliana GN=At1g22440 PE=2 SV=1	miR7760-p3_2	Fatty acid metabolism	0.965115
ko00071	TRINITY_DN45677_c1_g1	TRINITY_DN45677_c1_g1	sp|Q8VZF1|AEE7_ARATH Acetate/butyrate--CoA ligase AAE7, peroxisomal OS=Arabidopsis thaliana GN=AAE7 PE=1 SV=1	miR7760-p3_2	Fatty acid metabolism	0.965115
ko00980	TRINITY_DN28158_c0_g3	TRINITY_DN28158_c0_g3	sp|Q9SK87|ADHL2_ARATH Alcohol dehydrogenase-like 2 OS=Arabidopsis thaliana GN=At1g22440 PE=2 SV=1	miR7760-p3_2	Metabolism of xenobiotics by cytochrome P450	0.966926
ko04662	TRINITY_DN30445_c0_g1	TRINITY_DN30445_c0_g1	sp|Q9FVS6|KSG4_ARATH Shaggy-related protein kinase delta OS=Arabidopsis thaliana GN=ASK4 PE=2 SV=1	miR319a-p5_1	B cell receptor signaling pathway	0.966926
ko04620	TRINITY_DN32710_c1_g2	TRINITY_DN32710_c1_g2	sp|Q9SCZ4|FERON_ARATH Receptor-like protein kinase FERONIA OS=Arabidopsis thaliana GN=FER PE=1 SV=1	miR319a-p5_1	Toll-like receptor signaling pathway	0.968137
ko04360	TRINITY_DN30445_c0_g1	TRINITY_DN30445_c0_g1	sp|Q9FVS6|KSG4_ARATH Shaggy-related protein kinase delta OS=Arabidopsis thaliana GN=ASK4 PE=2 SV=1	miR319a-p5_1	Axon guidance	0.970428
ko00592	TRINITY_DN22960_c0_g1	TRINITY_DN22960_c0_g1	sp|Q84P23|4CLL9_ARATH 4-coumarate--CoA ligase-like 9 OS=Arabidopsis thaliana GN=4CLL9 PE=1 SV=2	miR6423-p3_3	alpha-Linolenic acid metabolism	0.972554
ko00592	TRINITY_DN22960_c0_g1	TRINITY_DN22960_c0_g1	sp|Q84P23|4CLL9_ARATH 4-coumarate--CoA ligase-like 9 OS=Arabidopsis thaliana GN=4CLL9 PE=1 SV=2	miR6423-p5_3	alpha-Linolenic acid metabolism	0.972554
ko04114	TRINITY_DN25514_c0_g1	TRINITY_DN25514_c0_g1	sp|P48484|PP14_ARATH Serine/threonine-protein phosphatase PP1 isozyme 4 OS=Arabidopsis thaliana GN=TOPP4 PE=2 SV=1	miR6423-p3_3	Oocyte meiosis	0.976871
ko04114	TRINITY_DN28072_c0_g1	TRINITY_DN28072_c0_g1	sp|Q8VY89|APC7_ARATH Anaphase-promoting complex subunit 7 OS=Arabidopsis thaliana GN=APC7 PE=2 SV=1	miR6423-p3_3	Oocyte meiosis	0.976871
ko04114	TRINITY_DN25514_c0_g1	TRINITY_DN25514_c0_g1	sp|P48484|PP14_ARATH Serine/threonine-protein phosphatase PP1 isozyme 4 OS=Arabidopsis thaliana GN=TOPP4 PE=2 SV=1	miR6423-p5_3	Oocyte meiosis	0.976871
ko04114	TRINITY_DN28072_c0_g1	TRINITY_DN28072_c0_g1	sp|Q8VY89|APC7_ARATH Anaphase-promoting complex subunit 7 OS=Arabidopsis thaliana GN=APC7 PE=2 SV=1	miR6423-p5_3	Oocyte meiosis	0.976871
ko04114	TRINITY_DN19778_c1_g1	TRINITY_DN19778_c1_g1	sp|Q07100|PP2A4_ARATH Serine/threonine-protein phosphatase PP2A-4 catalytic subunit OS=Arabidopsis thaliana GN=PP2A4 PE=2 SV=2	miR7760-p3_1	Oocyte meiosis	0.976871
ko04114	TRINITY_DN50490_c0_g1	TRINITY_DN50490_c0_g1	sp|Q9FHW7|SKP1B_ARATH SKP1-like protein 1B OS=Arabidopsis thaliana GN=SKP1B PE=1 SV=1	miR7760-p3_1	Oocyte meiosis	0.976871
ko00680	TRINITY_DN28158_c0_g3	TRINITY_DN28158_c0_g3	sp|Q9SK87|ADHL2_ARATH Alcohol dehydrogenase-like 2 OS=Arabidopsis thaliana GN=At1g22440 PE=2 SV=1	miR7760-p3_2	Methane metabolism	0.982468
ko00982	TRINITY_DN28158_c0_g3	TRINITY_DN28158_c0_g3	sp|Q9SK87|ADHL2_ARATH Alcohol dehydrogenase-like 2 OS=Arabidopsis thaliana GN=At1g22440 PE=2 SV=1	miR7760-p3_2	Drug metabolism - cytochrome P450	0.984903
ko00020	TRINITY_DN32788_c0_g1	TRINITY_DN32788_c0_g1	sp|Q2QZ86|ACLA2_ORYSJ ATP-citrate synthase alpha chain protein 2 OS=Oryza sativa subsp. japonica GN=ACLA-2 PE=2 SV=2	Xso-miRn49	Citrate cycle	0.984903
ko04145	TRINITY_DN32366_c1_g2	TRINITY_DN32366_c1_g2	sp|Q84M92|ARP4_ARATH Actin-related protein 4 OS=Arabidopsis thaliana GN=ARP4 PE=1 SV=1	miR159a	Phagosome	0.985262
ko04145	TRINITY_DN46064_c0_g1	TRINITY_DN46064_c0_g1	-	miR169l-3p_1	Phagosome	0.985262
ko04722	TRINITY_DN32710_c1_g2	TRINITY_DN32710_c1_g2	sp|Q9SCZ4|FERON_ARATH Receptor-like protein kinase FERONIA OS=Arabidopsis thaliana GN=FER PE=1 SV=1	miR319a-p5_1	Neurotrophin signaling pathway	0.986628
ko04722	TRINITY_DN30445_c0_g1	TRINITY_DN30445_c0_g1	sp|Q9FVS6|KSG4_ARATH Shaggy-related protein kinase delta OS=Arabidopsis thaliana GN=ASK4 PE=2 SV=1	miR319a-p5_1	Neurotrophin signaling pathway	0.986628
ko00330	TRINITY_DN19769_c0_g1	TRINITY_DN19769_c0_g1	sp|P52596|DHE3_VITVI Glutamate dehydrogenase OS=Vitis vinifera GN=GDH PE=2 SV=1	miR319p_1	Arginine and proline metabolism	0.988382
ko00620	TRINITY_DN22714_c0_g1	TRINITY_DN22714_c0_g1	sp|Q43117|KPYA_RICCO Pyruvate kinase isozyme A, chloroplastic OS=Ricinus communis PE=1 SV=1	miR5144-p5_1	Pyruvate metabolism	0.994116
ko00620	TRINITY_DN20349_c0_g1	TRINITY_DN20349_c0_g1	sp|Q9M3B6|PKP4_ARATH Plastidial pyruvate kinase 4, chloroplastic OS=Arabidopsis thaliana GN=PKP4 PE=2 SV=1	miR3634-p5_1	Pyruvate metabolism	0.994116
ko00620	TRINITY_DN20349_c0_g1	TRINITY_DN20349_c0_g1	sp|Q9M3B6|PKP4_ARATH Plastidial pyruvate kinase 4, chloroplastic OS=Arabidopsis thaliana GN=PKP4 PE=2 SV=1	miR3634-p3_2	Pyruvate metabolism	0.994116
ko00280	TRINITY_DN29262_c0_g2	TRINITY_DN29262_c0_g2	sp|Q0WM29|MMSA_ARATH Methylmalonate-semialdehyde dehydrogenase [acylating], mitochondrial OS=Arabidopsis thaliana GN=ALDH6B2 PE=2 SV=2	miR5144-p5_1	Valine, leucine and isoleucine degradation	0.995096
ko00010	TRINITY_DN28158_c0_g3	TRINITY_DN28158_c0_g3	sp|Q9SK87|ADHL2_ARATH Alcohol dehydrogenase-like 2 OS=Arabidopsis thaliana GN=At1g22440 PE=2 SV=1	miR7760-p3_2	Glycolysis / Gluconeogenesis	0.998347
ko00010	TRINITY_DN22714_c0_g1	TRINITY_DN22714_c0_g1	sp|Q43117|KPYA_RICCO Pyruvate kinase isozyme A, chloroplastic OS=Ricinus communis PE=1 SV=1	miR5144-p5_1	Glycolysis / Gluconeogenesis	0.998347
ko00010	TRINITY_DN20349_c0_g1	TRINITY_DN20349_c0_g1	sp|Q9M3B6|PKP4_ARATH Plastidial pyruvate kinase 4, chloroplastic OS=Arabidopsis thaliana GN=PKP4 PE=2 SV=1	miR3634-p5_1	Glycolysis / Gluconeogenesis	0.998347
ko00010	TRINITY_DN20349_c0_g1	TRINITY_DN20349_c0_g1	sp|Q9M3B6|PKP4_ARATH Plastidial pyruvate kinase 4, chloroplastic OS=Arabidopsis thaliana GN=PKP4 PE=2 SV=1	miR3634-p3_2	Glycolysis / Gluconeogenesis	0.998347
ko03010	TRINITY_DN19472_c0_g1	TRINITY_DN19472_c0_g1	sp|O22254|RL181_ARATH Putative 60S ribosomal protein L18-1 OS=Arabidopsis thaliana GN=RPL18A PE=2 SV=3	miR1536-p5_2	Ribosome	0.999992
ko03010	TRINITY_DN30737_c1_g4	TRINITY_DN30737_c1_g4	sp|Q9FUL4|RL24_PRUAV 60S ribosomal protein L24 OS=Prunus avium GN=RPL24 PE=2 SV=1	miR7760-p3_2	Ribosome	0.999992
ko03010	TRINITY_DN30737_c1_g27	TRINITY_DN30737_c1_g27	sp|O65743|RL24_CICAR 60S ribosomal protein L24 OS=Cicer arietinum GN=RPL24 PE=2 SV=1	miR7760-p3_2	Ribosome	0.999992
ko03010	TRINITY_DN30737_c1_g45	TRINITY_DN30737_c1_g45	sp|O65743|RL24_CICAR 60S ribosomal protein L24 OS=Cicer arietinum GN=RPL24 PE=2 SV=1	miR7760-p3_2	Ribosome	0.999992
ko03010	TRINITY_DN21074_c0_g1	TRINITY_DN21074_c0_g1	sp|P56724|RLA3_ORYSJ 60S acidic ribosomal protein P3 OS=Oryza sativa subsp. japonica GN=Os06g0701400 PE=2 SV=3	miR7760-p3_2	Ribosome	0.999992
ko03010	TRINITY_DN19453_c0_g1	TRINITY_DN19453_c0_g1	sp|P25873|RK15_ARATH 50S ribosomal protein L15, chloroplastic OS=Arabidopsis thaliana GN=RPL15 PE=2 SV=2	miR7760-p3_2	Ribosome	0.999992
ko03010	TRINITY_DN7137_c0_g1	TRINITY_DN7137_c0_g1	sp|O50061|RK4_ARATH 50S ribosomal protein L4, chloroplastic OS=Arabidopsis thaliana GN=RPL4 PE=1 SV=2	miR7760-p3_2	Ribosome	0.999992
ko03010	TRINITY_DN14565_c0_g1	TRINITY_DN14565_c0_g1	sp|P49310|GRP1_SINAL Glycine-rich RNA-binding protein GRP1A OS=Sinapis alba PE=2 SV=1	miR6423-p3_3	Ribosome	0.999992
ko03010	TRINITY_DN7137_c0_g1	TRINITY_DN7137_c0_g1	sp|O50061|RK4_ARATH 50S ribosomal protein L4, chloroplastic OS=Arabidopsis thaliana GN=RPL4 PE=1 SV=2	miR6423-p3_3	Ribosome	0.999992
ko03010	TRINITY_DN21074_c0_g1	TRINITY_DN21074_c0_g1	sp|P56724|RLA3_ORYSJ 60S acidic ribosomal protein P3 OS=Oryza sativa subsp. japonica GN=Os06g0701400 PE=2 SV=3	miR6423-p3_3	Ribosome	0.999992
ko03010	TRINITY_DN7233_c0_g1	TRINITY_DN7233_c0_g1	sp|P69309|UBIQP_AVEFA Polyubiquitin OS=Avena fatua PE=2 SV=2	miR845a_1	Ribosome	0.999992
ko03010	TRINITY_DN30570_c0_g1	TRINITY_DN30570_c0_g1	-	miR390	Ribosome	0.999992
ko03010	TRINITY_DN25895_c0_g1	TRINITY_DN25895_c0_g1	sp|A0ZZ93|YCF1_GOSBA Putative membrane protein ycf1 OS=Gossypium barbadense GN=ycf1 PE=3 SV=1	miR5647-p3_1	Ribosome	0.999992
ko03010	TRINITY_DN14565_c0_g1	TRINITY_DN14565_c0_g1	sp|P49310|GRP1_SINAL Glycine-rich RNA-binding protein GRP1A OS=Sinapis alba PE=2 SV=1	miR6423-p5_3	Ribosome	0.999992
ko03010	TRINITY_DN7137_c0_g1	TRINITY_DN7137_c0_g1	sp|O50061|RK4_ARATH 50S ribosomal protein L4, chloroplastic OS=Arabidopsis thaliana GN=RPL4 PE=1 SV=2	miR6423-p5_3	Ribosome	0.999992
ko03010	TRINITY_DN21074_c0_g1	TRINITY_DN21074_c0_g1	sp|P56724|RLA3_ORYSJ 60S acidic ribosomal protein P3 OS=Oryza sativa subsp. japonica GN=Os06g0701400 PE=2 SV=3	miR6423-p5_3	Ribosome	0.999992
